# Supplementary material for: An investigation of a hundred COVID-19 cases and close contacts in Ethiopia, May to June, 2020: A prospective case-ascertained study
Source: PLoS One. 2022 Oct 14;17(10):e0275596. doi: 10.1371/journal.pone.0275596 (PMC9565438; doi:10.1371/journal.pone.0275596)
Supplement: S1 File — (XLSX) [file pone.0275596.s001.xlsx]

## Sheet: A1_Case initial report form 
FurtherClassifcation	Patient Age	Age_G	Patient addres	Country_Residence	Pnationlity	CasePartOutBreak	Symptomaticness	Fever_HistryFever	Max_Fever	TotalHF_Visited	Resparatory_Symptoms	SoreThroat	RunnyNose	DateRunnyNose	Cough	ShortnessBreath	Other_RespSymptoms	Chills	Vomiting	Nausea	Diarrhoea	Headache	Rash	Conjunctivitis	Muscle_aches	Joint_ache	Loss_appetite	Nose_bleed	Fatigue	Seizures	Altered_consciousness	Other_neurological_signs	Other_symptom	Specify_OtherSymptoms	Hospitalized	ICU_Admission	MechVentilation	AcuteRespDistres	ARFailure	CardiacFailure	ConsumptiveCoagulopathy	PneumoniaXRay	OtherComplication	Specify_Ocomplication	HypertensionVasopressors	ExtraMOxygenation	Outcome	Pre-ExistingCond	Pregnancy
Secondary	27	15-49	Addis ababa	Ethiopia	Ethiopian	No	No Symptoms	No		1		No	No		No	Yes	No	No	No	No	No	No	No	No	No	No	No	No	No	No	No	No	No		Yes	No	Yes	No	No	No	No	No	No		No	No	Alive	No	No
Secondary	42	15-49	Addis ababa	Ethiopia	Ethiopian	No	Symptoms	No		2		Yes	No		Yes	No		No	No	No	No	No	No	No	No	No	No	No	No	No	No	No	No		Yes	No	No	No	No	No	No	No	No		No	No	Alive	No	No
Secondary	26	15-49	Addis ababa	Ethiopia	Ethiopian	No	No Symptoms	No		1		No	No		No	No		No	No	No	No	No	No	No	No	No	No	No	No	No	No	No	No		Yes	No	No	No	No	No	No	No	No		No	No	Alive	No	No
Secondary	41	15-49	Addis ababa	Ethiopia	Ethiopian	No	No Symptoms	No		1		No	No		No	No		No	No	No	No	No	No	No	No	No	No	No	No	No	No	No	No		Yes	No	No	No	No	No	No	No	No		No	No	Alive	No	No
Secondary	39	15-49	Addis ababa	Ethiopia	Ethiopian	No	Symptoms	No		2		No	No		Yes	No		Yes	No	No	No	No	No	No	No	No	No	No	No	No	No	No	Yes	Anosmia	Yes	No	No	No	No	No	No	No	No		No	No	Alive	No	No
Secondary	36	15-49	Addis ababa	Ethiopia	Ethiopian	No	No Symptoms	No		1		No	No		No	No		No	No	No	No	No	No	No	No	No	No	No	No	No	No	No	No		Yes	No	No	No	No	No	No	No	No		No	No	Alive	No	No
Secondary	49	15-49	Addis ababa	Ethiopia	Ethiopian	No	No Symptoms	No		1		No	No		No	No		No	No	No	No	No	No	No	No	No	No	No	No	No		No	No		Yes	No	No	No	No	No	No	No	No		No	No	Alive	No	No
Secondary	25	15-49	Addis ababa	Ethiopia	Ethiopian	No	Symptoms	Yes	39			No	No		Yes	No		No	No	No	Yes	No	No	No	No	No	No	No	No	No	No	No	No		Yes	No	No	No	No	No	No	No	No		No	No	Alive	No	No
Secondary	45	15-49	Addis ababa	Ethiopia	Ethiopian	No	No Symptoms	No		1		No	No		No	No		No	No	No	No	No	No	No	No	No	No	No	No	No	No	No	No		Yes	No	No	No	No	No	No	No	No		No	No	Alive	No	No
Secondary	56	50-70	Addis ababa	Ethiopia	Ethiopian	No	No Symptoms	No		1		No	No		No	No		No	No	No	No	No	No	No	No	No	No	No	No	No	No	No	No		Yes	No	No	No	No	No	No	No	No		No	No	Alive	No	No
Secondary	48	15-49	Addis ababa	Ethiopia	Ethiopian	No	No Symptoms	No		1		No	No		No	No		No	No	No	No	No	No	No	No	No	No	No	No	No	No	No	No		Yes	No	No	No	No	No	No	No	No		No	No	Alive	No	No
Secondary	22	15-49	Addis ababa	Ethiopia	Ethiopian	No	No Symptoms	No		1		No	No		No	No		No	No	No	No	No	No	No	No	No	No	No	No	No	No	No	No		Yes	No	No	No	No	No	No	No	No		No	No	Alive	No	No
Secondary	21	15-49	Addis ababa	Ethiopia	Ethiopian	No	No Symptoms	No		1		No	No		No	No		No	No	No	No	No	No	No	No	No	No	No	No	No	No	No	No		Yes	No	No	No	No	No	No	No	No		No	No	Alive	No	No
Secondary	38	15-49	Addis ababa	Ethiopia	Ethiopian	No	No Symptoms	No		1		No	No		No	No		No	No	No	No	No	No	No	No	No	No	No	No	No	No	No	No		Yes	No	No	No	No	No	No	No	No		No	No	Alive	No	No
Secondary	51	50-70	Addis ababa	Ethiopia	Ethiopian	No	No Symptoms	No		1		No	No		No	No		No	No	No	No	No	No	No	No	No	No	No	No	No	No	No	No		Yes	No	No	No	No	No	No	No	No		No	No	Alive	No	No
Secondary	50	50-70	Addis ababa	Ethiopia	Ethiopian		Symptoms	No		2		No	No		No	No		No	No	Yes	Yes	No	No	No	No	No	No	No	Yes	No	No	No	No		Yes	No	No	No	No	No	No	No	No		No	No	Alive	Yes	No
Secondary	15	15-49	Addis ababa	Ethiopia	Ethiopian	No	No Symptoms	No		1		No	No		No	No		No	No	No	No	No	No	No	No	No	No	No	No	No	No	No	No		Yes	No	No	No	No	No	No	No	No		No	No	Alive	No	No
Secondary	43	15-49	Addis ababa	Ethiopia	Ethiopian	No	Symptoms	No		2		No	No		Yes	Yes		No	No	No	No	No	No	No	No	No	Yes	No	No	No	No	No	No		Yes	No	Yes	No	No	No	No	No	No		No	No	Alive	Yes	No
Secondary	27	15-49	Addis ababa	Ethiopia	Ethiopian	No	Symptoms	No		2		Yes	No		Yes	No		No	No	No	No	No	No	No	No	No	No	No	Yes	No	No	No	No		Yes	No	No	No	No	No	No	No	No		No	No	Alive	No	No
Secondary	21	15-49	Addis ababa	Ethiopia	Ethiopian	No	No Symptoms	No		1		No	No		No	No		No	No	No	No	No	No	No	No	No	No	No	No	No	No	No	No		Yes	No	No	No	No	No	No	No	No		No	No	Alive	No	No
Secondary	35	15-49	Addis ababa	Ethiopia	Ethiopian	No	No Symptoms	No		1		No	No		No	No		No	No		No	No	No	No	No	No	No	No	No	No	No	No	No		Yes	No	No	No	No	No	No	No	No		No	No	Alive	No	No
Secondary	22	15-49	Addis Ababa	Ethiopia	Ethiopian	No	Symptoms	No		1		No	No		Yes	No		No	No	No	No	No	No	No	No	No	No	No	No	No	No	No	No		Yes	No	No	No	No	No	No	No	No		No	No	Alive	No	No
Secondary	32	15-49	Oromia	Ethiopia	Ethiopian	No	No Symptoms	No		1		No	No		No	No		No	No	No	No	No	No	No	No	No	No	No	No	No	No	No	No		Yes	No	No	No	No	No	No	No	No		No	No	Alive	No	No
Primary	41	15-49	Addis ababa	Ethiopia	Ethiopian	No	No Symptoms	No		1		No	No		No	No		No	No	No	No	No	No	No	No	No	No	No	No	No	No	No	No		Yes	No	No	No	No	No	No	No	No		No	No	Alive	No	No
Secondary	26	15-49	Addis ababa	Ethiopia	Ethiopian	No	Symptoms	No		3		Yes	No		No	No		No	No	No	No	No	No	No	No	No	No	No	No	No	No	No	No		Yes	No	No	No	No	No	No	No	No		No	No	Alive	No	No
Secondary	24	15-49	Addis ababa	Ethiopia	Ethiopian	No	No Symptoms	No		1		No	No		No	No		No	No	No	No	No	No	No	No	No	No	No	No	No	No	No	No		Yes	No	No	No	No	No	No	No	No		No	No	Alive	No	No
Secondary	66	50-70	Addis ababa	Ethiopia	Ethiopian	No	No Symptoms	No		1		No	No		No	No		No	No	No	No	No	No	No	No	No	No	No	No	No	No	No	No		Yes	No	No	No	No	No	No	No	No		No	No	Alive	No	No
Secondary	25	15-49	Addis ababa	Ethiopia	Ethiopian	No	No Symptoms	No		1		No	No		No	No		No	No	No	No	No	No	No	No	No	No	No	No	No	No	No	No		Yes	No	No	No	No	No	No	No	No		No	No	Alive	No	No
Secondary	28	15-49	Addis ababa	Ethiopia	Ethiopian	No	Symptoms	Yes	39.2	2		No	No		Yes	Yes		No	No	No	No	No	No	No	No	No	No	No	No	No	No	No	No		Yes	No	No	No	No	No	No	Yes	No		No	No	Alive	No	No
Secondary	34	15-49	Addis ababa	Ethiopia	Ethiopian	No	Symptoms	Yes	39.2	2		No	No		No	No		Yes	No	No	No	Yes	No	No	No	No	No	No	Yes	No	No	No	No		Yes	No	No	No	No	No	No	No	No		No	No	Alive	No	No
Secondary	26	15-49	Addis ababa	Ethiopia	Ethiopian	No	No Symptoms	No		2		No	No		No	No		No	No	No	No	No	No	No	No	No	No	No	No	No	No	No	No		Yes	No	No	No	No	No	No	No	No		No	No	Alive	No	No
Secondary	25	15-49	Addis ababa	Ethiopia	Ethiopian	No	No Symptoms	No		1		No	No		No	No		No	No	No	No	No	No	No	No	No	No	No	No	No	No	No	No		Yes	No	No	No	No	No	No	No	No		No	No	Alive	No	No
Secondary	45	15-49	Addis ababa	Ethiopia	Ethiopian	No	No Symptoms	No		1		No	No		No	No		No	No	No	No	No	No	No	No	No	No	No	No	No	No	No	No		Yes	No	No	No	No	No	No	No	No		No	No	Alive	No	No
Secondary	23	15-49	Addis ababa	Ethiopia	Ethiopian	Yes	No Symptoms	No		1		No	No		No	No		No	No	No	No	No	No	No	No	No	No	No	No	No	No	No	No		Yes	No	No	No	No	No	No	No	No		No	No	Alive	No	No
Secondary	26	15-49	Addis ababa	Ethiopia	Ethiopian	No	Symptoms	No		2		No	No		Yes	No		No	No	No	No	No	No	No	No	No	No	No	No	No	No	No	No		Yes	No	No	No	No	No	No	No	No		No	No	Alive	No	No
Secondary	22	15-49	Addis ababa	Ethiopia	Ethiopian	No	No Symptoms	No		1		No	No		No	No		No	No	No	No	No	No	No	No	No	No	No	No	No	No	No	No		Yes	No	No	No	No	No	No	No	No		No	No	Alive	No	No
Secondary	30	15-49	Addis ababa	Ethiopia	Ethiopian	No	No Symptoms	No		1		No	No		No	No		No	No	No	No	No	No	No	No	No	No	No	No	No	No	No	No		Yes	No	No	No	No	No	No	No	No		No	No	Alive	No	No
Secondary	32	15-49	Addis ababa	Ethiopia	Ethiopian	Yes	No Symptoms	No		1		No	No		No	No		No	No	No	No	No	No	No	No	No	No	No	No	No	No	No	No		Yes	No	No	No	No	No	No	No	No		No	No	Alive	No	No
Secondary	28	15-49	Addis ababa	Ethiopia	Ethiopian	No	Symptoms	No		1		No	No		No	No		No	No	No	No	Yes	No	No	No	No	No	No	No	No	No	No	No		Yes	No	No	No	No	No	No	No	No		No	No	Alive	No	No
Secondary	48	15-49	Addis ababa	Ethiopia	Ethiopian	No	No Symptoms	No		1		No	No		No	No		No	No	No	No	No	No	No	No	No	No	No	No	No	No	No	No		Yes	No	No	No	No	No	No	No	No		No	No	Alive	No	No
Secondary	24	15-49	Addis ababa	Ethiopia	Ethiopian	No	Symptoms	Yes	39	2		Yes	No		No	No		No	No	No	No	No	No	No	No	No	No	No	No	No	No	No	No		Yes	No	No	No	No	No	No	No	No		No	No	Alive	No	No
Secondary	19	15-49	Addis ababa	Ethiopia	Ethiopian	No	Symptoms	No		1		Yes	No		No	No		No	No	No	No	No	No	No	No	No	Yes	No	No	No	No	No	No		Yes	No	No	No	No	No	No	No	No		No	No	Alive	No	No
Secondary	25	15-49	Addis ababa	Ethiopia	Ethiopian	No	No Symptoms	No		1		No	No		No	No		No	No	No	No	No	No	No	No	No	No	No	No	No	No	No	No		Yes	No	No	No	No	No	No	No	No		No	No	Alive	No	No
Secondary	27	15-49	Addis ababa	Ethiopia	Ethiopian	No	No Symptoms	No		1		No	No		No	No		No	No	No	No	No	No	No	No	No	No	No	No	No	No	No	No		Yes	No	No	No	No	No	No	No	No		No	No	Alive	No	No
Secondary	23	15-49	Oromia	Ethiopia	Ethiopian	No	No Symptoms	No		2		No	No		No	No		No	No	No	No	No	No	No	No	No	No	No	No	No	No	No	No		Yes	No	No	No	No	No	No	No	No		No	No	Alive	No	No
Secondary	9	<15	Addis ababa	Ethiopia	Ethiopian	No	No Symptoms	No		1		No	No		No	No		No	No	No	No	No	No	No	No	No	No	No	No	No	No	No	No		Yes	No	No	No	No	No	No	No	No		No	No	Alive	No	No
Secondary	34	15-49	Addis ababa	Ethiopia	Ethiopian	No	Symptoms	No		3		No	No		Yes	No		No	No	No	No	No	No	No	No	No	No	No	Yes	No	No	No	No		Yes	No	No	No	No	No	No	No	No		No	No	Alive	No	No
Secondary	29	15-49	Addis ababa	Ethiopia	Ethiopian	No	No Symptoms	No		1		No	No		No	No		No	No	No	No	No	No	No	No	No	No	No	No	No	No	No	No		Yes	No	No	No	No	No	No	No	No		No	No	Alive	No	No
Primary	40	15-49	Addis ababa	Ethiopia	Ethiopian	No	Symptoms	Yes	38.8			Yes	No		No	No		No	No	No	No	No	No	Yes	Yes	No	No	No	No	No	No	No	Yes	Anosmia	Yes	No	No	No	No	No	No	No	No		No	No	Alive	No	No
Secondary	49	15-49	Addis ababa	Ethiopia	Ethiopian	No	No Symptoms	No		1		No	No		No	No		No	No	No	No	No	No	No	No	No	No	No	No	No	No	No	No		Yes	No	No	No	No	No	No	No	No		No	No	Alive	Yes	No
Secondary	21	15-49	Addis ababa	Ethiopia	Ethiopian	No	No Symptoms	No		1		No	No		No	No		No	No	No	No	No	No	No	No	No	No	No	No	No	No	No	No		Yes	No	No	No	No	No	No	No	No		No	No	Alive	No	No
Secondary	21	15-49	Addis ababa	Ethiopian	Ethiopia	No	Symptoms	No		2		Yes	No		Yes	No		No	No	No	No	No	No	No	No	No	No	No	Yes	No	No	No	No		Yes	No	No	No	No	No	No	No	No		No	No	Alive	No	No
Secondary	65	50-70	Addis ababa	Ethiopia	Ethiopian	No	No Symptoms	No		1		No	No		No	No		No	No	No	No	No	No	No	No	No	No	No	No	No	No	No	No		Yes	No	No	No	No	No	No	No	No		No	No	Alive	No	No
Secondary	32	15-49	Addis ababa	Ethiopia	Ethiopian	No	No Symptoms	No		1		No	No		No	No		No	No	No	No	No	No	No	No	No	No	No	No	No	No	No	No		Yes	No	No	No	No	No	No	No	No		No	No	Alive	No	No
Secondary	32	15-49	Addis ababa	Ethiopia	Ethiopian	No	No Symptoms	No		1		No	No		No	No		No	No	No	No	No	No	No	No	No	No	No	No	No	No	No	No		Yes	No	No	No	No	No	No	No	No		No	No	Alive	No	No
Secondary	30	15-49	Addis ababa	Ethiopia	Ethiopian	No	No Symptoms	No		2		No	No		No	No		No	No	No	No	No	No	No	No	No	No	No	No	No	No	No	No		Yes	No	No	No	No	No	No	No	No		No	No	Alive	No	No
Secondary	18	15-49	Addis ababa	Ethiopia	Ethiopian	No	Symptoms	No		2		Yes			Yes	No		No	No	No	No	No	No	No	No	No	No	No	No	No	No	No	No		Yes	No	No	No	No	No	No	No	No		No	No	Alive	No	No
Secondary	32	15-49	Oromia	Ethiopia	Ethiopian	No	No Symptoms	No		1		No	No		No	No		No	No	No	No	No	No	No	No	No	No	No	No	No	No	No	No		Yes	No	No	No	No	No	No	No	No		No	No	Alive	No	No
Secondary	20	15-49	Addis ababa	Ethiopia	Ethiopian	No	No Symptoms	No		1		No	No		No	No		No	No	No	No	No	No	No	No	No	No	No	No	No	No	No	No		Yes	No	No	No	No	No	No	No			No	No	Alive	No	No
Secondary	27	15-49	Addis ababa	Ethiopia	Ethiopia	No	Symptoms	Yes	37.9	3		No	No		No	No		No	No	No	No	Yes	No	No	No	No	No	No	Yes	No	No	No	No		Yes	No	No	No	No	No	No	No	No		No	No	Alive	No	No
Primary	23	15-49	Addis ababa	Ethiopia	Ethiopian	No	No Symptoms	No		1		No	No		No	No		No	No	No	No	No	No	No	No	No	No	No	No	No	No	No	No		Yes	No	No	No	No	No	No	No	No		No	No	Alive	No	No
Secondary	28	15-49	Addis ababa	Ethiopia	Ethiopian	No	No Symptoms	No		1		No	No		No	No		No	No	No	No	No	No	No	No	No	No	No	No	No	No	No	No		Yes	No	No	No	No	No	No	No	No		No	No	Alive	No	No
Secondary	25	15-49	Addis ababa	Ethiopia	Ethiopian	No	No Symptoms	No		1		No	No		No	No		No	No	No	No	No	No	No	No	No	No	No	No	No	No	No	No		Yes	No	No	No	No	No	No	No	No		No	No	Alive	No	No
Secondary	60	50-70	Addis ababa	Ethiopia	Ethiopian	No	No Symptoms	No		1		No	No		No	No		No	No	No	No	No	No	No	No	No	No	No	No	No	No	No	No		Yes	No	No	No	No	No	No	No	No		No	No	Alive	No	No
Secondary	32	15-49	Addis ababa	Ethiopia	Ethiopian	No	No Symptoms	No		1		No	No		No	No		No	No	No	No	No	No	No	No	No	No	No	No	No	No	No	No		Yes	No	No	No	No	No	No	No	No		No	No	Alive	Yes	No
Primary	35	15-49	Addis ababa	Ethiopia	Ethiopian	Yes	No Symptoms	No		1		No	No		No	No		No	No	No	No	No	No	No	No	No	No	No	No	No	No	No	No		Yes	No	No	No	No		No	No	No		No	No	Alive	No	No
Secondary	56	50-70	Addis ababa	Ethiopia	Ethiopian	No	Symptoms	Yes	38.5	2		No	No		No	No		Yes	No	No	No	Yes	No	No	No	No	Yes	No	Yes	No	No	No	No		Yes	No	No	No	No	No	No	No	No		No	No	Alive	No	No
Secondary	30	15-49	Addis ababa	Ethiopia	Ethiopian	No	No Symptoms	No		1		No	No		No	No		No	No	No	No	No	No	No	No	No	No	No	No	No	No	No	No		Yes	No	No	No	No	No	No	No	No		No	No	Alive	No	No
Secondary	28	15-49	Addis ababa	Ethiopia	Ethiopian	No	No Symptoms	No		1		No	No		No	No		No	No	No	No	No	No	No	No	No	No	No	No	No	No	No	No		Yes	No	No	No	No	No	No	No	No		No	No	Alive	No	No
Secondary	35	15-49	Addis ababa	Ethiopia	Ethiopian	No	No Symptoms	No		1		No	No		No	No		No	No	No	No	No	No	No	No	No	No	No	No	No	No	No	No		Yes	No	No	No	No	No	No	No	No		No	No	Alive	No	No
Secondary	35	15-49	Addis ababa	Ethiopia	Ethiopian	No	No Symptoms	No		1		No	No		No	No		No	No	No	No	No	No	No	No	No	No	No	No	No	No	No	No		Yes	No	No	No	No	No	No	No	No		No	No	Alive	No	No
Secondary	28	15-49	Addis ababa	Ethiopia	Ethiopian	No	No Symptoms	No		1		No	No		No	No		No	No	No	No	No	No	No	No	No	No	No	No	No	No	No	No		Yes	No	No	No	No	No	No	No	No		No	No	Alive	No	No
Secondary	30	15-49	South	Ethiopia	Ethiopian	No	No Symptoms	No		2		No	No		No	No		No	No	No	No	No	No	No	No	No	No	No	No	No	No	No	No		No	No	No	No	No	No	No	No	No		No	No	Alive	No	No
Primary	43	15-49					No Symptoms									No																					No											No
Secondary	32	15-49	Addis ababa	Ethiopia	Ethiopian	Yes	No Symptoms	No		1		No	No		No	No		No	No	No	No	No	No	No	No	No	No	No	No	No	No	No	No		Yes	No	No	No	No	No	No	No	No		No	No	Alive	No	No
Secondary	25	15-49	Addis ababa	Ethiopia	Ethiopian	No	Symptoms	No		2		No	No		No	No		No	No	No	No	No	No	No	No	No	No	No	No	No	No	No	Yes	Nasal stiffness	Yes	No	No	No	No	No	No	No	No		No	No	Alive	Yes	Yes
Secondary	68	50-70	Addis ababa	Ethiopia	Ethiopian	No	No Symptoms	No		1		No	No		No	No		No	No	No	No	No	No	No	No	No	No	No	No	No	No	No	No		Yes	No	No	No	No	No	No	No	No		No	No	Alive	No	No
Primary	45	15-49	Addis ababa	Ethiopia	Ethiopian	No	No Symptoms	No		1		No	No		No	No		No	No	No	No	No	No	No	No	No	No	No	No	No	No	No	No		Yes	No	No	No	No	No	No	No	No		No	No	Alive	Yes	No
Secondary	25	15-49	Addis ababa	Ethiopia	Ethiopian	No	Symptoms	No		2		No	No		Yes	No		No	No	No	No	No	No	No	No	Yes	No	No	No	No	No	No	No		Yes	No	No	No	No	No	No	Yes	No		No	No	Alive	No	No
Secondary	27	15-49	Addis ababa	Ethiopia	Ethiopian	No	No Symptoms	No		1		No	No		No	No		No	No	No	No	No	No	No	No	No	No	No	No	No	No	No	No		Yes	No	No	No	No	No	No	No	No		No	No	Alive	No	No
Secondary	37	15-49	Addis ababa	Ethiopia	Ethiopian	Yes	No Symptoms	No		1		No	No		No	No		No	No	No	No	No	No	No	No	No	No	No	No	No	No	No	No		Yes	No	No	No	No	No	No	No	No		No	No	Alive	No	No
Secondary	43	15-49	Addis ababa	Ethiopia	Ethiopian	No	No Symptoms	No		1		No	No		No	No		No	No	No	No	No	No	No	No	No	No	No	No	No	No	No	No		Yes	No	No	No	No	No	No	No	No		No	No	Alive	Yes	No
Secondary	43	15-49	Addis ababa	Ethiopia	Ethiopian	No	No Symptoms	No		1		No	No		No	No		No	No	No	No	No	No	No	No	No	No	No	No	No	No	No	No		Yes	No	No	No	No	No	No	No	No		No	No	Alive	Yes	No
Secondary	17	15-49	Addis Ababa	Ethiopia	Ethiopian	Yes	Symptoms	No		1		No	No		No	No		No	No	No	No	No	Yes	No	No	No	No	No	No	No	No	No	No		Yes	No	No	No	No	No	No	No	No		No	No	Alive	No	No
Secondary	45	15-49	Addis ababa	Ethiopia	Ethiopian	No	No Symptoms	No		1		No	No		No	No		No	No	No	No	No	No	No	No	No	No	No	No	No	No	No	No		Yes	No	No	No	No	No	No	No	No		No	No	Alive	No	No
Secondary	20	15-49	Addis ababa	Ethiopia	Ethiopian	No	No Symptoms	No		1		No	No		No	No		No	No	No	No	No	No	No	No	No	No	No	No	No	No	No	No		Yes	No	No	No	No	No	No	No	No		No	No	Alive	No	No
Secondary	30	15-49	Addis ababa	Ethiopia	Ethiopian	No	No Symptoms	No		1		No	No		No	No		No	No	No	No	No	No	No	No	No	No	No	No	No	No	No	No		Yes	No	No	No	No	No	No	No	No		No	No	Alive	No	No
Secondary	19	15-49	Addis ababa	Ethiopia	Ethiopian	No	No Symptoms	No		1		No	No		No	No		No	No	No	No	No	No	No	No	No	No	No	No	No	No	No	No		Yes	No	No	No	No	No	No	No	No		No	No	Alive	No	No
Secondary	16	15-49	Addis ababa	Ethiopia	Ethiopian	No	No Symptoms	No		1		No	No		No	No		No	No	No	No	No	No	No	No	No	No	No	No	No	No	No	No		Yes	No	No	No	No	No	No	No	No		No	No	Alive	No	No
Secondary	26	15-49	Addis ababa	Ethiopia	Ethiopian	No	No Symptoms	No		1		No	No		No	No		No	No	No	No	No	No	No	No	No	No	No	No	No	No	No	No		Yes	No	No	No	No	No	No	No	No		No	No	Alive	No	No
Secondary	27	15-49	Addis ababa	Ethiopia	Ethiopian	No	No Symptoms	No		1		No	No		No	No		No	No	No	No	No	No	No	No	No	No	No	No	No	No	No	No		Yes	No	No	No	No	No	No	No	No		No	No	Alive	No	No
Secondary	25	15-49	Addis ababa	Ethiopia	Ethiopian	Yes	No Symptoms	No		1		No	No		No	No		No	No	No	No	No	No	No	No	No	No	No	No	No	No	No	No		Yes	No	No	No	No	No	No	No	No		No	No	Alive	No	No
Secondary	22	15-49	Addis ababa	Ethiopia	Ethiopian	No	No Symptoms	No		1		No	No		No	No		No	No	No	No	No	No	No	No	No	No	No	No	No	No	No	No		Yes	No	No	No	No	No	No	No	No		No	No	Alive	No	No
Secondary	11	<15	Addis ababa	Ethiopia	Ethiopian	No	No Symptoms	No		1		No	No		No	No		No	No	No	No	No	No	No	No	No	No	No	No	No	No	No	No		Yes	No	No	No	No	No	No	No	No		No	No	Alive	No	No
Secondary	22	15-49	Addis ababa	Ethiopia	Ethiopian	No	No Symptoms	No		1		No	No		No	No		No	No	No	No	No	No	No	No	No	No	No	No	No	No	No	No		Yes	No	No	No	No	No	No	No	No		No	No	Alive	No	No
Secondary	45	15-49	Addis ababa	Ethiopia	Ethiopian	No	No Symptoms	No		1		No	No		No	No		No	No	No	No	No	No	No	No	No	No	No	No	No	No	No	No		Yes	No	No	No	No	No	No	No	No		No	No	Alive	No	No
Secondary	60	50-70	Addis ababa	Ethiopia	Ethiopian	No	No Symptoms	No		1		No	No		No	No		No	No	No	No	No	No	No	No	No	No	No	No	No	No	No	No		Yes	No	No	No	No	No	No	No	No		No	No	Alive	No	No
Secondary	41	15-49	Addis ababa	Ethiopia	Ethiopian	No	No Symptoms	No		1		No	No		No	No		No	No	No	No	No	No	No	No	No	No	No	No	No	No	No	No		Yes	No	No	No	No	No	No	No	No		No	No	Alive	No	No
Secondary	47	15-49	Addis ababa	Ethiopia	Ethiopian	No	No Symptoms	No		1		No	No		No	No		No	No	No	No	No	No	No	No	No	No	No	No	No	No	No	No		Yes	No	No	No	No	No	No	No	No		No	No	Alive	No	No
Secondary	24	15-49	Addis ababa	Ethiopia	Ethiopian	No	No Symptoms	No		1		No	No		No	No		No	No	No	No	No	No	No	No	No	No	No	No	No	No		No		Yes	No	No	No	No	No	No	No	No		No	No	Alive	No	No
[truncated: 43 more columns]

## Sheet: A2_Case follow-up form
AgeIRespond	AgeIRespond_G	Status	HospitalizedEverRequired	ContributionCOVD19toDeath	Max_Temp	SoreThroat	RunnyNose	Cough	ShortnessBreath	Chills	Vomiting	Nausea	Diarrhoea	Headache	Rash	Conjunctivitis	Muscle_aches	Joint_ache	Loss_appetite	Nose_bleed	Fatigue	Seizures	Altered_consciousness	Other_neurological_signs	Other_symptom	Hospitalized	ICU_Admission	MechVentilation	Days_inVentilation	AcuteRespDistres	ARFailure	CardiacFailure	ConsumptiveCoagulopathy	PneumoniaXRay	OtherComplication	Specify_Ocomplication	HypertensionVasopressors	ExtraMOxygenation_EMO	Pre-ExistingCond	Pregnancy	specify_trimester	TypeSampl	SpecifyOtherSample	TestType	Result	TypeSSample	ResultST
27	15-49	Recovered	Yes		36	No	No	No	No	No	No	No	No	No	No	No	No	No	No	No	No	No	No	No	No	Yes	No	No		No	No	No	No	No	No		No	No		Yes		Throat_swab		PCR	NEGATIVE_for_COVID-19	NA	NA
42	15-49	Still_Ill	No		36.7	No	No	No	No	No	No	No	No	No	No	No	No	No	No	No	No	No	No	No	No	Yes	No	No		No	No	No	No	No	No		No	No		No		Throat_swab		PCR	POSITIVE_for_COVID-19	Serum	Positive
26	15-49	Recovered	Yes		37.2	No	No	No	No	No	No	No	No	No	No	No	No	No	No	No	No	No	No	No	No	Yes	No	No		No	No	No	No	No	No		No	No		No		Nasal_swab Throat_swab		PCR	NEGATIVE_for_COVID-19	Serum	Negative
41	15-49	Recovered	Yes		37.2	No	No	No	No	No	No	No	No	No	No	No	No	No	No	No	No	No	No	No	No	Yes	No	No		No	No	No	No	No	No		No	No		No		Nasal_swab		PCR	NEGATIVE_for_COVID-19	NA	NA
39	15-49	Recovered	Yes		36.8	No	No	No	No	No	No	No	No	No	No	No	No	No	No	No	No	No	No	No	No	Yes	No	No		No	No	No	No	No	No		No	No		No		Nasal_swab Throat_swab		PCR	NEGATIVE_for_COVID-19	Serum	Positive
36	15-49	Recovered	Yes		36.9	No	No	No	No	No	No	No	No	No	No	No	No	No	No	No	No	No	No	No	No	Yes	No	No		No	No	No	No	No	No		No	No		No		Nasal_swab		PCR	NEGATIVE_for_COVID-19	Serum	Negative
49	15-49	Still_Ill	Yes		37.4	No	No	No	No	No	No	No	No	No	No	No	No	No	No	No	No	No	No	No	No	Yes	No	No		No	No	No	No	No	No		No	No		No		Throat_swab		PCR	POSITIVE_for_COVID-19	Serum	Positive
25	15-49	Recovered	Yes		36.4	No	No	No	No	No	No	Yes	Yes	No	No	No	No	No	No	No	No	No	No	No	No	Yes	No	No		No	No	No	No	No	No		No	No		No		Throat_swab		PCR	NEGATIVE_for_COVID-19	Serum	Positive
45	15-49	Recovered	Yes		36.8	No	No	No	No	No	No	No	No	No	No	No	No	No	No	No	No	No	No	No	No	Yes	No	No		No	No	No	No	No	No		No	No		No		Nasal_swab		PCR	NEGATIVE_for_COVID-19	Serum	Negative
56	50-70	Still_Ill	Yes		36.9	No	No	No	No	No	No	No	No	No	No	No	No	No	No	No	No	No	No	No	No	Yes	No	No		No	No	No	No	No	No		No	No		No		Throat_swab		PCR	POSITIVE_for_COVID-19	Serum	Positive
48	15-49	Still_Ill	Yes		37.8	No	No	No	No	No	No	No	No	No	No	No	No	No	No	No	No	No	No	No	No	Yes	No	No		No	No	No	No	No	No		No	No		No		Throat_swab		PCR	POSITIVE_for_COVID-19	Serum	Negative
22	15-49	Recovered	Yes		37.3	No	No	No	No	No	No	No	No	No	No	No	No	No	No	No	No	No	No	No	No	Yes	No	No		No	No	No	No	No	No		No	No		No		Throat_swab		PCR	NEGATIVE_for_COVID-19	Serum	Positive
21	15-49	Recovered	Yes		36.7	No	No	No	No	No	No	No	No	No	No	No	No	No	No	No	No	No	No	No	No	Yes	No	No		No	No	No	No	No	No		No	No		No		Nasal_swab Throat_swab		PCR	NEGATIVE_for_COVID-19	NA	NA
38	15-49	Still_Ill	Yes		37	No	No	No	No	No	No	No	No	No	No	No	No	No	No	No	No	No	No	No	No	Yes	No	No		No	No	No	No	No	No		No	No		No		Nasal_swab Throat_swab		PCR	POSITIVE_for_COVID-19	Serum	Negative
51	50-70	Recovered	Yes		37	No	No	No	No	No	No	No	No	No	No	No	No	No	No	No	No	No	No	No	No	Yes	No	No		No	No	No	No	No	No		No	No		No		Nasal_swab Throat_swab		PCR	NEGATIVE_for_COVID-19	Serum	Positive
50	50-70	Recovered	Yes		36.6	No	No	No	No	No	No	Yes	Yes	No	No	No	No	No	Yes	No	Yes	No	No	No	No	Yes	No	No		No	No	No	No	No	No		No	No		No		Nasal_swab Throat_swab		PCR	NEGATIVE_for_COVID-19	NA	NA
15	15-49	Recovered	Yes		37	No	No	No	No	No	No	No	No	No	No	No	No	No	No	No	No	No	No	No	No	Yes	No	No		No	No	No	No	No	No		No	No		No		Throat_swab		PCR	NEGATIVE_for_COVID-19	Serum	Negative
43	15-49	Still_Ill	Yes		38	No	No	Yes	Yes	No	No	No	No	No	No	No	No	No	No	No	No	No	No	No	No	Yes	No	No		No	No	No	No	No	No		No	No		No		Nasal_swab		PCR	POSITIVE_for_COVID-19	Serum	Positive
27	15-49	Still_Ill	Yes		36.9	Yes	No	Yes	No	No	No	No	No	No	No	No	No	No	No	No	Yes	No	No	No	No	Yes	No	No		No	No	No	No	No	No		No	No		No		Nasal_swab Throat_swab		PCR	POSITIVE_for_COVID-19	Serum	Positive
21	15-49	Recovered	Yes		37.4	No	No	No	No	No	No	No	Yes	No	No	No	No	No	No	No	No	No	No	No	No	Yes	No	No		No	No	No	No	No	No		No	No		Yes		Throat_swab		PCR	NEGATIVE_for_COVID-19	NA	NA
35	15-49	Recovered	Yes		36.5	No	No	No	No	No	No	No	No	No	No	No	No	No	No	No	No	No	No	No	No	Yes	No	No		No	No	No	No	No	No		No	No		No		Throat_swab		PCR	NEGATIVE_for_COVID-19	NA	NA
22	15-49	Recovered	Yes		36.4	No	No	Yes	No	No	No	No	No	No	No	No	No	No	No	No	No	No	No	No	No	Yes	No	No		No	No	No	No	No	No		No	No		No		Nasal_swab Throat_swab		PCR	NEGATIVE_for_COVID-19	Serum	Negative
32	15-49	Still_Ill	Yes		36	No	No	No	No	No	No	No	No	No	No	No	No	No	No	No	No	No	No	No	No	Yes	No	No		No	No	No	No	No	No		No	No		No		Throat_swab		PCR	POSITIVE_for_COVID-19	NA	NA
41	15-49	Still_Ill	Yes		36	No	No	No	No	No	No	No	No	No	No	No	No	No	No	No	No	No	No	No	No	Yes	No	No		No	No	No	No	No	No		No	No		No		Throat_swab		PCR	POSITIVE_for_COVID-19	Serum	Negative
26	15-49	Recovered	Yes		36.8	Yes	No	No	No	No	No	No	No	No	No	No	No	No	No	No	No	No	No	No	No	Yes	No	No		No	No	No	No	No	No		No	No		No		Nasal_swab Throat_swab		PCR	NEGATIVE_for_COVID-19	NA	NA
24	15-49	Still_Ill	Yes		37.3	No	No	No	No	No	No	No	No	No	No	No	No	No	No	No	No	No	No	No	No	Yes	No	No		No	No	No	No	No	No		No	No		No		Nasal_swab		PCR	POSITIVE_for_COVID-19	Serum	Positive
66	50-70	Recovered	Yes		36.1	No	No	No	No	No	No	No	No	No	No	No	No	No	No	No	No	No	No	No	No	Yes	No	No		No	No	No	No	No	No		No	No		No		Throat_swab		PCR	NEGATIVE_for_COVID-19	NA	NA
25	15-49	Recovered	Yes		36.7	No	No	No	No	No	No	No	No	No	No	No	No	No	No	No	No	No	No	No	No	Yes	No	No		No	No	No	No	No	No		No	No		No		Nasal_swab		PCR	NEGATIVE_for_COVID-19	Serum	Negative
28	15-49	Recovered	Yes		38.4	No	No	Yes	Yes	No	No	No	No	No	No	No	No	No	Yes	No	Yes	No	No	No	No	Yes	No	No		No	No	No	No	Yes	No		No	No		No		Nasal_swab		PCR	NEGATIVE_for_COVID-19	NA	NA
34	15-49	Dead	Yes	Underlying_primary	39.5	No	No	No	Yes	Yes	Yes	Yes	No	Yes	No	No	Yes	No	Yes	No	Yes	No	Yes	No		Yes	Yes	Yes	3	Yes	Yes	No	No	Yes	Yes	PPH	Yes	No		No		Nasal_swab Throat_swab		PCR	POSITIVE_for_COVID-19	Serum	Positive
26	15-49	Recovered	Yes		36.2	No		No	No	No	No	No	No	No	No	No	No	No	No	No	No	No	No	No	No	Yes	No	No		No	No	No	No	No	No		No	No		No		Throat_swab		PCR	NEGATIVE_for_COVID-19	Serum	Negative
25	15-49	Recovered	Yes		36.1	No	No	No	No	No	No	No	No	No	No	No	No	No	No	No	No	No	No	No	No	Yes	No	No		No	No	No	No	No	No		No	No		No		Throat_swab		PCR	NEGATIVE_for_COVID-19	NA	NA
45	15-49	Still_Ill	Yes		36.5	No	No	No	No	No	No	No	No	No	No	No	No	No	No	No	No	No	No	No	No	Yes	No	No		No	No	No	No	No	No		No	No		No		Nasal_swab Throat_swab		PCR	POSITIVE_for_COVID-19	Serum	Positive
23	15-49	Recovered	Yes		37	No	No	No	No	No	No	No	No	No	No	No	No	No	No	No	No	No	No	No	No	Yes	No	No		No	No	No	No	No	No		No	No		No		Throat_swab		PCR	NEGATIVE_for_COVID-19	Serum	Negative
26	15-49	Still_Ill	Yes		37.2	No	No	Yes	No	No	No	No	No	No	No	No	No	No	No	No	No	No	No	No	No	Yes	No	No		No	No	No	No	No	No		No	No		No		Nasal_swab		PCR	POSITIVE_for_COVID-19	Serum	Positive
22	15-49	Recovered	Yes		36.9	No	No	No	No	No	No	No	No	No	No	No	No	No	No	No	No	No	No	No	No	Yes	No	No		No	No	No	No	No	No		No	No		No		Nasal_swab		PCR	NEGATIVE_for_COVID-19	Serum	Positive
30	15-49	Recovered	Yes		36.8	No	No	No	No	No	No	No	No	No		No	No	No	No	No	No	No		No	No	Yes	No	No		No	No	No	No	No	No		No	No		No		Throat_swab		PCR	NEGATIVE_for_COVID-19	NA	NA
32	15-49	Recovered	Yes		36.1	No	No	No	No	No	No	No	No	No	No	No	No	No	No	No	No	No	No	No	No	Yes	No	No		No	No	No	No	No	No		No	No		No		Throat_swab		PCR	NEGATIVE_for_COVID-19	NA	NA
28	15-49	Recovered	Yes		37.2	No	No	No	No	No	No	No	No	Yes	No	No	No	No	No	No	No	No	No	No	No	Yes	No	No		No	No	No	No	No	No		No	No		No		Nasal_swab Throat_swab		PCR	NEGATIVE_for_COVID-19	Serum	Positive
48	15-49	Recovered	Yes		36.8	No	No	No	No	No	No	No	No	No	No	No	No	No	No	No	No	No	No	No	No	Yes	No	No		No	No	No	No	No	No		No	No		No		Nasal_swab Throat_swab		PCR	NEGATIVE_for_COVID-19	Serum	Negative
24	15-49	Still_Ill	Yes		39.3	Yes	No	No	No	Yes	No	No	No	No	No	No	No	No	No	No	No	No	No	No	No	Yes	No	No		No	No	No	No	No	No		No	No		No		Nasal_swab		PCR	POSITIVE_for_COVID-19	Serum	Negative
19	15-49	Recovered	Yes		36.5	No	No	No	No	No	No	No	No	No	No	No	No	No	No	No	No	No	No	No	No	No	No	No		No	No	No	No	No	No		No	No		No		Throat_swab		PCR	NEGATIVE_for_COVID-19	NA	NA
25	15-49	Recovered	Yes		36.2	No	No	No	No	No	No	No	No	No	No	No	No	No	No	No	No	No	No	No	No	Yes	No	No		No	No	No	No	No	No		No	No		No		Throat_swab		PCR	NEGATIVE_for_COVID-19	NA	NA
27	15-49	Recovered	Yes		37.2	No	No	No	No	No	No	No	No	No	No	No	No	No	No	No	No	No	No	No	No	Yes	No	No		No	No	No	No	No	No		No	No		No		Nasal_swab		PCR	NEGATIVE_for_COVID-19	NA	NA
23	15-49	Still_Ill	No		37	No	No	No	No	No	No	No	No	No	No	No	No	No	No	No	No	No	No	No	No	Yes	No	No		No	No	No	No	No	No		No	No		No		Throat_swab		PCR	POSITIVE_for_COVID-19	Serum	Negative
9	<15	Recovered	Yes		36.7	No	No	No	No	No	No	No	No	No	No	No	No	No	No	No	No	No	No	No	No	Yes	No	No		No	No	No	No	No	No		No	No		No		Throat_swab		PCR	NEGATIVE_for_COVID-19	NA	NA
34	15-49	Recovered	Yes		36.9	No	No	Yes	No	No	No	No	No	No	No	No	No	No	No	No	Yes	No	No	No	No	Yes	No	No		No	No	No	No	No	No		No	No		No		Nasal_swab		PCR	NEGATIVE_for_COVID-19	NA	NA
29	15-49	Still_Ill	Yes		36	No	No	No	No	No	No	No	No	No	No	No	No	No	No	No	No	No	No	No	No	Yes	No	No		No	No	No	No	No	No		No	No		No		Throat_swab		PCR	POSITIVE_for_COVID-19	Serum	Negative
40	15-49	Still_Ill	Yes		36.8	No	No	No	No	No	No	No	No	No	No	No	No	No	No	No	No	No	No	No	No	Yes	No	No		No	No	No	No	No	No		No	No		No		Throat_swab		PCR	POSITIVE_for_COVID-19	Serum	Negative
49	15-49	Recovered	Yes		36.9	No	No	No	No	No	No	No	No	No	No	No	No	No	No	No	No	No	No	No	No	Yes	No	No		No	No	No	No	No	No		No	No		No		Nasal_swab		PCR	NEGATIVE_for_COVID-19	Serum	Negative
21	15-49	Recovered	Yes		37	No	No	No	No	No	No	No	No	No	No	No	No	No	No	No	No	No	No	No	No	Yes	No	No		No	No	No	No	No	No		No	No		No		Throat_swab		PCR	NEGATIVE_for_COVID-19	Serum	Negative
21	15-49	Recovered	Yes		37.2	Yes	No	No	No	No	No	No	No	No	No	No	No	No	No	No	Yes	No	No	No	No	Yes	No	No		No	No	No	No	No	No		No	No		No		Throat_swab		PCR	NEGATIVE_for_COVID-19	Serum	Positive
65	50-70	Recovered	Yes		36.7	No	No	No	No	No	No	No	No	No	No	No	No	No	No	No	No	No	No	No	No	Yes	No	No		No	No	No	No	No	No		No	No		No		Nasal_swab Throat_swab		PCR	NEGATIVE_for_COVID-19	NA	NA
32	15-49	Recovered	Yes		36.8	No	No	No	No	No	No	No	No	No	No	No	No	No	No	No	No	No	No	No	No	Yes	No	No		No	No	No	No	No	No		No	No		No		Nasal_swab		PCR	NEGATIVE_for_COVID-19	Serum	Negative
32	15-49	Recovered	Yes		37.1	No	No	No	No	No	No	No	No	No	No	No	No	No	No	No	No	No	No	No	No	Yes	No	No		No	No	No	No	No	No		No	No		No		Nasal_swab Throat_swab		PCR	NEGATIVE_for_COVID-19	Serum	Negative
30	15-49	Recovered	Yes		36.9	No	No	No	No	No	No	No	No	No	No	No	No	No	No	No	No	No	No	No	No	Yes	No	No		No	No	No	No	No	No		No	No		No		Nasal_swab Throat_swab		PCR	NEGATIVE_for_COVID-19	Serum	Negative
18	15-49	Recovered	Yes		37	No		No	No	No	No	No	No	No	No	No	No	No	No	No	No	No	No	No	No	Yes	No	No		No	No	No	No	No	No		No	No		No		Throat_swab		PCR	NEGATIVE_for_COVID-19	Serum	Positive
32	15-49	Recovered	Yes		37.6	No	No	No	No	No	No	No	No	No	No	No	No	No	No	No	No	No	No	No	No	Yes	No	No		No	No	No	No	No	No		No	No		No		Throat_swab		PCR	NEGATIVE_for_COVID-19	NA	NA
20	15-49	Recovered	Yes		36	No	No	No	No	No	No	No	No	No	No	No	No	No	No	No	No	No	No	No	No	Yes	No	No		No	No		No	No	No		No	No		No		Throat_swab		PCR	NEGATIVE_for_COVID-19	Serum	Positive
27	15-49	Recovered	Yes		37.5	No	No	No	No	No	No	No	No	No	No	No	No	No	No	No	No	No	No	No	No	Yes	No	No		No	No	No	No	No	No		No	No		No		Nasal_swab Throat_swab		PCR	NEGATIVE_for_COVID-19	Serum	Negative
23	15-49	Recovered	Yes		37.1	No	No	No	No		No	No	No	No	No	No	No	No	No	No	No	No	No	No	No	Yes	No	No		No	No	No	No	No	No		No	No		Yes		Throat_swab		PCR	NEGATIVE_for_COVID-19	Serum	Negative
28	15-49	Recovered	Yes		36	No	No	No	No	No	No	No	No	No	No	No	No	No	No	No	No	No	No	No	No	Yes	No	No		No	No	No	No	No	No		No	No		No		Nasal_swab Throat_swab		PCR	NEGATIVE_for_COVID-19	Serum	Positive
25	15-49	Still_Ill	Yes		36	No	No	No	No	No	No	No	No	No	No	No	No	No	No	No	No	No	No	No	No	Yes	No	No		No	No	No	No	No	No		No	No		No		Throat_swab		PCR	POSITIVE_for_COVID-19	NA	NA
60	50-70	Recovered	Yes		37	No	No	No	No	No	No	No	No	No	No	No	No	No	No	No	No	No	No	No	No	Yes	No	No		No	No	No	No	No	No		No	No		No		Throat_swab		PCR	NEGATIVE_for_COVID-19	Serum	Negative
32	15-49	Recovered	Yes		37.2	No	No	No	No	No	No	No	No	No	No	No	No	No	No	No	No	No	No	No	No	Yes	No	No		No	No	No	No	No	No		No	No		No		Nasal_swab		PCR	NEGATIVE_for_COVID-19	Serum	Negative
35	15-49	Still_Ill	Yes		36.4	No	No	No	No	No	No	No	No	No	No	No	No	No	No	No	No	No	No	No	No	Yes	No	No		No	No	No	No	No	No		No	No		No		Throat_swab		PCR	POSITIVE_for_COVID-19	Serum	Negative
56	50-70	Still_Ill	Yes		39.2	No	No	Yes	Yes	Yes	No	No	No	No	No	No	No	No	Yes	No	Yes	No	No	No	Yes	Yes	No	No		No	Yes	No	No	Yes	No		No	No		No						Serum	Negative
30	15-49	Recovered	Yes		36.3	No	No	No	No	No	No	No	No	No	No	No	No	No	No	No	No	No	No	No	No	Yes	No	No		No	No	No	No	No	No		No	No		No		Throat_swab		PCR	NEGATIVE_for_COVID-19	NA	NA
28	15-49	Recovered	Yes		37.1	No	No	No	No	No	No	No	No	No	No	No	No	No	No	No	No	No	No	No	No	Yes	No	No		No	No	No	No	No	No		No	No		No		Throat_swab		PCR	NEGATIVE_for_COVID-19	Serum	Positive
35	15-49	Recovered	Yes		36.8	No	No	No	No	No	No	No	No	No	No	No	No	No	No	No	No	No	No	No	No	Yes	No	No		No	No	No	No	No	No		No	No		No		Nasal_swab		PCR	NEGATIVE_for_COVID-19	Serum	Negative
35	15-49	Recovered	Yes		36.9	No	No	No	No	No	No	No	No	No	No	No	No	No	No	No	No	No	No	No	No	Yes	No	No		No	No	No	No	No	No		No	No		No		Nasal_swab Throat_swab		PCR	NEGATIVE_for_COVID-19	Serum	Negative
28	15-49	Recovered	Yes		36.9	No	No	No	No	No	No	No	No	No	No	No	No	No	No	No	No	No	No	No	No	Yes	No	No		No	No	No	No	No	No		No	No		No		Nasal_swab		PCR	NEGATIVE_for_COVID-19	Serum	Negative
30	15-49	Recovered	Yes		36.8	No	No	No	No	No	No	No	No	No	No	No	No	No	No	No	No	No	No	No	No	Yes	No	No		No	No	No	No	No	No		No	No		No		Throat_swab		PCR	NEGATIVE_for_COVID-19	Serum	Negative
43	15-49	Still_Ill	Yes		36	No	No	No	No	No	No	No	No	No	No	No	No	No	No	No	No	No	No	No	No	Yes	No	No		No	No	No	No	No	No		No	No		No		Throat_swab		PCR	POSITIVE_for_COVID-19	Serum	Positive
32	15-49	Recovered	Yes		36	No	No	No	No	No	No	No	No	No	No	No	No	No	No	No	No	No	No	No	No	Yes	No	No		No	No	No	No	No	No		No	No		No		Throat_swab		PCR	NEGATIVE_for_COVID-19	NA	NA
25	15-49	Recovered	Yes		37.4	No	No	No	No	No	No	No	No	No	No	No	No	No	No	No	No	No	No	No	Yes	Yes	No	No		No	No	No	No	No	No		No	No		Yes	Second	Nasal_swab Throat_swab		PCR	NEGATIVE_for_COVID-19	Serum	Positive
68	50-70	Recovered	Yes		37.2	No	No	No	No	No	No	No	No	No	No	No	No	No	No	No	No	No	No	No	No	Yes	No	No		No	No	No	No	No	No		No	No		No		Nasal_swab		PCR	NEGATIVE_for_COVID-19	Serum	Positive
45	15-49	Recovered	Yes		36	No	No	No	No	No	No	No	No	No	No	No	No	No	No	No	No	No	No	No	No	Yes	No	No		No	No	No	No	No	No		No	No		No		Throat_swab		PCR	NEGATIVE_for_COVID-19	NA	NA
25	15-49	Recovered	Yes		38.2	No	No	Yes	No	No	No	No	No	No	No	No	Yes	Yes	Yes	No	Yes	No	No	No	No	Yes	No	No		No	No	No	No	Yes	No		No	No		No		Nasal_swab Throat_swab		PCR	NEGATIVE_for_COVID-19	Serum	Positive
27	15-49	Recovered	Yes		37	No	No	No	No	No	No	No	No	No	No	No	No	No	No	No	No	No	No	No	No	Yes	No	No		No	No	No	No	No	No		No	No		No		Nasal_swab Throat_swab		PCR	NEGATIVE_for_COVID-19	Serum	Positive
37	15-49	Recovered	Yes		37.2	No	No	No	No	No	No	No	No	No	No	No	No	Yes	Yes	No	No	No	No	No	No	Yes	No	No		No	No	No	No	No	No		No	No		No		Nasal_swab Throat_swab		PCR	NEGATIVE_for_COVID-19	Serum	Positive
43	15-49	Recovered	Yes		37	No	No	No	No	No	No	No	No	No	No	No	No	No	No	No	No	No	No	No	No	Yes	No	No		No	No	No	No	No	No		No	No		No		Throat_swab		PCR	NEGATIVE_for_COVID-19	NA	NA
43	15-49	Recovered	Yes		36.7	No	No	No	No	No	No	No	No	No	No	No	No	No	No	No	No	No	No	No	No	Yes	No	No		No	No	No	No	No	No		No	No		No		Throat_swab		PCR	NEGATIVE_for_COVID-19	NA	NA
17	15-49	Still_Ill	Yes		37.5	No	No	No	No	No	No	No	No	No	No	No	No	No	No	No	No	No	No	No	No	Yes	No	No		No	No	No	No	No	No		No	No		No		Throat_swab		PCR	POSITIVE_for_COVID-19	NA	NA
45	15-49	Recovered	Yes		36.8	No	No	No	No	No	No	No	No	No	No	No	No	No	No	No	No	No	No	No	No	Yes	No	No		No	No	No	No	No	No		No	No		No		Throat_swab		PCR	NEGATIVE_for_COVID-19	NA	NA
20	15-49	Recovered	Yes		37.4	No	No	No	No	No	No	No	No	No	No	No	No	No	No	No	No	No	No	No	No	Yes	No	No		No	No	No	No	No	No		No	No		No		Nasal_swab Throat_swab		PCR	NEGATIVE_for_COVID-19	Serum	Negative
30	15-49	Still_Ill	Yes		36.9	No	No	No	No	No	No	No	No	No	No	No	No	No	No	No	No	No	No	No	No	Yes	No	No		No	No	No	No	No	No		No	No		No		Throat_swab		PCR	POSITIVE_for_COVID-19	NA	NA
19	15-49	Recovered	Yes		36.9	No	No	No	No	No	No	No	No	No	No	No	No	No	No	No	No	No	No	No	No	Yes	No	No		No	No	No	No	No	No		No	No		No		Nasal_swab Throat_swab		PCR	NEGATIVE_for_COVID-19	Serum	Negative
16	15-49	Still_Ill	Yes		35.5	No	No	No	No	No	No	No	No	No	No	No	No	No	No	No	No	No	No	No	No	Yes	No	No		No	No	No	No	No	No		No	No		No		Throat_swab		PCR	POSITIVE_for_COVID-19	Serum	Negative
26	15-49	Recovered	Yes		37	No	No	No	No	No	No	No	No	No	No	No	No	No	No	No	No	No	No	No	No	Yes	No	No		No	No	No	No	No	No		No	No		No		Nasal_swab Throat_swab		PCR	NEGATIVE_for_COVID-19	Serum	Positive
27	15-49	Recovered	Yes		36.4	No	No	No	No	No	No	No	No	No	No	No	No	No	No	No	No	No	No	No	No	Yes	No	No		No	No	No	No	No	No		No	No		No		Throat_swab		PCR	NEGATIVE_for_COVID-19	Serum	Negative
25	15-49	Recovered	Yes		36	No	No	No	No	No	No	No	No	No	No	No	No	No	No	No	No	No	No	No	No	Yes	No	No		No	No	No	No	No	No		No	No		No		Throat_swab		PCR	NEGATIVE_for_COVID-19	Serum	Negative
22	15-49	Recovered	Yes		36	No	No	No	No	No	No	No	No	No	No	No	No	No	No	No	No	No	No	No	No	Yes	No	No		No	No	No	No	No	No		No	No		No		Throat_swab		PCR	NEGATIVE_for_COVID-19	Serum	Positive
11	<15	Still_Ill	Yes		36.8	No	No	No	No	No	No	No	No	No	No	No	No	No	No	No	No	No	No	No	No	Yes	No	No		No	No	No	No	No	No		No	No		No		Nasal_swab		PCR	POSITIVE_for_COVID-19	Serum	Negative
22	15-49	Still_Ill	Yes		36.4	No	No	No	No	No	No	No	No	No	No	No	No	No	No	No	No	No	No	No	No	Yes	No	No		No	No	No	No	No	No		No	No		No		Throat_swab		PCR	POSITIVE_for_COVID-19	NA	NA
45	15-49	Recovered	Yes		36.8	No	No	No	No	No	No	No	No	No	No	No		No	No	No	No	No	No	No	No	Yes	No	No		No	No	No	No	No	No		No	No		No		Throat_swab		PCR	NEGATIVE_for_COVID-19	NA	NA
60	50-70	Still_Ill	Yes		36.8	No	No	No	No	No	No	No	No	No	No	No	No	No	No	No	No	No	No	No	No	Yes	No	No		No	No	No	No	No	No		No	No		No		Throat_swab		PCR	POSITIVE_for_COVID-19	NA	NA
41	15-49	Recovered	Yes		37.4	No	No	No	No	No	No	No	No	No	No	No	No	No	No	No	No	No	No	No	No	Yes	No	No		No	No	No	No	No	No		No	No		No		Throat_swab		PCR	POSITIVE_for_COVID-19	NA	NA
47	15-49	Still_Ill	Yes		36.4	No	No	No	No	No	No	No	No	No	No	No	No	No	No	No	No	No	No	No	No	Yes	No	No		No	No	No	No	No	No		No	No		No		Throat_swab		PCR	POSITIVE_for_COVID-19	NA	NA
24	15-49	Recovered	Yes		36.2	No	No	No	No	No	No	No	No	No	No	No	No	No	No	No	No	No	No	No	No	Yes	No	No		No	No	No	No	No	No		No	No		No		Nasal_swab Throat_swab		PCR	NEGATIVE_for_COVID-19	Serum	Positive

## Sheet: B1_Contact initialreportingform
Age_Respondent	Age_G	Relation_with_Case	Nationality	Country_Residence	Domestic_Travel_History	International_Travel	Had_Contact_Suspected_Confirmed	Occupation_Patient	Specify_Occup	Direct_Contact_Case	Prolonged_Face_Face_contact_with_Symptomatic_Case	type of (PPE) used	Prolonged_Face_to_Face_Cont_with Asymptotic_Case	PPEHWorker	contact present_ any aerosol-generating procedures took place	Contact_WearingMask	Type_contact	OtherTyp	Duration_minut	Contct_Setting	contact experienced any respiratory symptoms before onset	contact experienced any respiratory symptoms After Last contact	Currently_Ill	Fever	Max_Temp	Sore_Throat	Runny_Nose	Cough	Shortness_Breath	Chills	Vomiting	Nausea	Diarrhoea	Headache	Rash	Conjunctivitis	Muscle_aches	Joint_ache	Loss_appetite	Nose_bleed	Fatigue	Seizures	Altered_consciousness	Other_neurological_signs	Other_symptom	Specify_OtherSymptoms	Outcome_Status_Contact	Status_Contact	HospilizRequir
	15-49	Freind	Ethiopian	Ethiopia	No	No	Yes	Other	Unemployed								HouseHold			Household	No	No	No	No		No	No	No	No	No	No	No	No	No	No	No	No	No	No	No	No	No	No	No	No
	<15	Child	Ethiopian	Ethiopia	No	No	Yes	Student									HouseHold			Household	No	No	No	No		No	No	No	No	No	No	No	No	No	No	No	No	No	No	No	No	No	No	No	No
50	50-70	No relationship	Ethiopian	Ethiopia	No	No	Yes	Other	House wife								HouseHold		1	Household	No	No	No	No		No	No	No	No	No	No	No	No	No	No	No	No	No	No	No	No	No	No	No	No				No
	15-49	Relative	Ethiopian	Ethiopia	No	No	Yes	Student									HouseHold			Household						No	No	No	No	No	No	No	No	No	No	No	No	No	No	No	No	No	No	No	No
	15-49	Wife	Ethiopian	Ethiopia	No	No	Yes	Other	House wife								HouseHold			Household						No	No	No	No	No	No	No	No	No	No	No	No	No	No	No	No	No	No	No	No
35	<15	Son	Ethiopian	Ethiopia	No	No	Yes	Other	Student/Kinder garten(KG)								HouseHold			Household	No	No	No	No		No	No	No	No	No	No	No	No	No	No	No	No	No	No	No	No	No	No	No	No
	15-49		Ethiopian	Ethiopia	No	No	No	Student									HouseHold			Household	No	No	No	No		No	No	No	No	No	No	No	No	No	No	No	No	No	No	No	No	No	No	No	No
	15-49	Family	Ethiopia	Ethiopia	No	No	Yes	Other	Private								HouseHold			Household	No	No	No	No		No	No	No	No	No	No	No	No	No	No	No	No	No	No	No	No	No	No	No	No
	15-49	Friend	Ethiopian	Ethiopia	No	No	Yes	Other	Policeman								Other	Working areas		Work place	No	No	No	No		No	No	No	No	No	No	No	No	No	No	No	No	No	No	No	No	No	No	No	No
	50-70	wife	Ethiopian	Ethiopia	No	No	Yes	Other	House wife											Household	No	No	No	No		No	No	No	No	No	No	No	No	No	No	No	No	No	No	No	No	No	No	No	No
	15-49	Co Worker	Ethiopian	Ethiopia	No	No	Yes	Other	Waiter								Other	Workplace	5	Work place	Yes	Yes	No	No		No	Yes	No	No	No	No	No	No	No	No	No	No	No	No	No	No	No	No	No	No
	50-70	Father	Ethiopian	Ethiopia	No	No	Yes	Other	Evangelist								HouseHold			Household	No	No	No	No		No	No	No	No	No	No	No	No	No	No	No	No	No	No	No	No	No	No	No	No
	15-49	Neighbor	Ethiopian	Ethiopia	No	No	Yes	Other	Government employee								HouseHold			Household	No	No	No	No		No	No	No	No	No	No	No	No	No	No	No	No	No	No	No	No	No	No	No	No				No
	15-49	Sister	Ethiopian	Ethiopia	No	No	Yes	Other		No	Yes						HouseHold			Household	No	No	No	No		No	No	No	No	Unkown		Unkown		No		No	No	No	No	No	No	No	No	No	Unkown
	<15	Son	Ethiopian	Ethiopia	No	No	Yes	Student									HouseHold			Household						No	No	No	No	No	No	No	No	No	No	No	No	No	No	No	No	No	No	No	No				No
	50-70	Co worker	Ethiopian	Ethiopia	No	No	Yes	Other	Store keeper								Other	Co worker		Work place	No	No	No	No		No	No	No	No	No	No	No	No	No	No	No	No	No	No	No	No	No	No	No	No
	15-49	Friend	Ethiopian	Ethiopia	No	No	No										Other		30	Household	No	No	No	No		No	No	Yes	No	No	No	No	No	No	No	No	No	No	No	No	No	No	No	No	No
21	<15	Grand son	American	Ethiopia	No	No	Yes										HouseHold		1	Household	No	No	No	No		No	No	No	No	No	No	No	No	No	No	No	No	No	No	No	No	No	No	No	No				No
	50-70	Father	Ethiopian	Ethiopia	No	No	Yes	Other	Construction worker								HouseHold			Household						No	No	No	No	No	No	No	No	No	No	No	No	No	No	No	No	No	No	No	No
	15-49	Friendships	Ethiopia	Ethiopia	No	No	Yes	Other	Policeman								Other	Policeman		Work place	No	No	No	No		No	No	No	No	No	No	No	No	No	No	No	No	No	No	No	No	No	No	No	No
	<15	Mother	Ethiopian	Ethiopia	No	No	No	Student									HouseHold		30	Household	No	No	No	No		No	No	No	No	No	No	No	No	No	No	No	No	No	No	No	No	No	No	No	No
	15-49	Friend	Ethiopian	Ethiopia	No	No	Yes	Student									HouseHold			Household						No	No	No	No	No	No	No	No	No	No	No	No	No	No	No	No	No	No	No	No
	15-49	Son	Ethiopian	Ethiopia	No	No	Unkown	Other	Private employee								HouseHold			Household	No	No	No	No		No	No	No	No	No	No	No	No	No	No	No	No	No	No	No	No	No	No	No	No
	<15	Daughter	Ethiopian	Ethiopia	No	No	Yes	Student									HouseHold			Household	No	No	No	No		No	No	No	No	No	No	No	No	No	No	No	No	No	No	No	No	No	No	No	No
	15-49	Friend	Ethiopian	Ethiopia	No	No	Yes	Other	Merchant								Other	Hotel		Other	No	No	No	No		No	No	No	No	No	No	No	No	No	No	No	No	No	No	No	No	No	No	No	No
	15-49	Co worker	Ethiopian	Ethiopia	No	No	Yes	Other	Manager								Other	Co-worker		Work place	No	No	No	No		No	No	No	No	No	No	No	No	No	No	No	Yes	Yes	No	No	Yes	No	No	No	No
	15-49	Friend	Ethiopian	Ethiopia	No	No	Yes	Other	Policeman								Other	Working areas		Work place	No	No	No	No		No	No	No	No	No	No	No	No	No	No	No	No	No	No	No	No	No	No	No	No
	15-49	Co Worker	Ethiopian	Ethiopia	No	No	Yes	Other	Intelligence and Information coordinator								Other	Work place		Work place	No	No	No	No		No	No	No	No	No	No	No	No	No	No	No	No	No	No	No	No	No	No	No	No
	15-49	Co Worker	Ethiopian	Ethiopia	No	No	No	Other	Federal police								HouseHold		30	Household	No	No	No	No		No	No	No	No	No	No	No	No	No	No	No	No	No	No	No	No	No	No	No	No
	15-49	Co Worker	Ethiopian	Ethiopia	No	No	Yes	Other	Janitorial								Other	Work place	360	Work place	No	No	No	No		No	No	No	No	No	No	No	No	No	No	No	No	No	No	No	No	No	No	No	No
	50-70	Brother	Ethiopian	Ethiopia	No	No	Yes	Healthworker									HouseHold		20	Household	No	No	No	No		No	No	No	No	No	No	No	Unkown	Yes	No	No	No	No	Unkown	No	No	No	No	No
	<15	Son	Ethiopian	Ethiopia	No	No	Yes	Student									HouseHold		8	Household	No	No	No	No		No	No	No	No	No	No	No	No	No	No	No	No	No	No	No	No	No	No	No	No
	<15	Son	Ethiopian	Ethiopia	No	No	Yes	Student									HouseHold		100	Household	No	No	No	No		No	No	No	No	No	No	No	No	No	No	No	No	No	No	No	No	No	No	No	No
	15-49	Brother	Ethiopian	Ethiopia	No	No	No	Other	Not employed								HouseHold		30	Household	No	No	No	No		No	No	No	No	No	No	No	No	No	No	No	No	No	No	No	No	No	No	No	No
	15-49	Roommate	Ethiopian	Ethiopia	No	No	Yes	Other	Police officer								HouseHold			Household	Yes	Yes	Yes	No		No	Yes	No	No	No	No	No	No	Yes	No	No	No	No	No	No	No	No	No	No	No
	>70	Son	Ethiopian	Ethiopia	No	No	No	Other	Housewife								HouseHold		20	Household	No	No	No	No		No	No	No	No	No	No	No	No	No	No	No	No	No	No	No	No	No	No	No	No				No
	15-49	Co Worker	Ethiopian	Ethiopia	No	No	Yes	Other	Hotel Supervisor								Other	Shared the same dormitory	15	Work place	No	No	No	No		No	No	No	No	No	No	No	No	No	No	No	No	No	No	No	No	No	No	No	No
	15-49	Wife	Ethiopian	Ethiopia	No	No	Yes	Other	House wife								HouseHold			Household						No	No	No	No	No	No	No	No	No	No	No	No	No	No	No	No	No	No	No	No				No
	<15	Daughter	Ethiopian	Ethiopia	No	No	Yes	Student									HouseHold		8	Household	No	No	No	No		No	No	No	No	No	No	No	No	No	No	No	No	No	No	No	No	No	No	No	No
	15-49	Friend	Ethiopian	Ethiopia	No	No	Yes	Other	Policeman								Other	Working areas		Work place	No	No	No	No		No	No	No	No	No	No	No	No	No	No	No	No	No	No	No	No	No	No	No	No
	15-49	Neighbors	Ethiopian	Ethiopia	No	No	Yes	Other	Home stay								HouseHold			Household						No	No	No	No	No	No	No	No	No	No	No	No	No	No	No	No	No	No	No	No
	>70	Father		Ethiopia	No	No	Yes	Other	Driver and retainer								HouseHold			Household	No	No	No	No		No	No	No	No	No	No	No	No	No	No	No	No	No	No	No	No	No	No	No	No				No
	15-49	Wife	Ethiopian	Ethiopia	No	No	Yes	Other	Housewife								HouseHold			Household	No	No	No	No		No	No	No	No	No	No	No	No	No	No	No	No	No	No	No	No	No	No	No	No
	<15		Ethiopian	Ethiopia	No	No	Yes	Student									HouseHold			Household	No	No	No	No		No	No	No	No	No	No	No	No	No	No	No	No	No	No	No	No	No	No	No	No
	15-49	Friend	Ethiopian	Ethiopia	No	No	No	Other	Policeman								HouseHold		30	Household	No	No	No	No		No	No	No	No	No	No	No	No	No	No	No	No	No	No	No	No	No	No	No	No
	15-49	Relative	Ethiopian	Ethiopia	No	No	Yes	Other	Government employee								HouseHold			Household	No	No	No	No		No	No	No	No	No	No	No	No	No	No	No	No	No	No	No	No	No	No	No	No
	15-49	Roommate	Ethiopian	Ethiopia	No	No	Yes	Other	Police officer								HouseHold			Household	No	No	No	No		No	No	No	No	No	No	Yes	No	No	No	No	No	No	No	No	No	No	No	No	No
	15-49	Household member	Ethiopian	Ethiopia	No	No	Yes	Other	Government employee								HouseHold		100	Household	No	No	No	No		No	No	No	No	No	No	No	No	No	No	No	No	No	No	No	No	No	No	No	No
	50-70	Mother	Ethiopian	Ethiopia	No	No	Yes	Other	Housewife								HouseHold		10	Household	No	No	No	No		No		No	No	No	No	No	No	No	No	No	No	No	No	No	No	No	No	No	No
	15-49	Brother	Ethiopian	Ethiopia	No	No	Yes	Other	Construction worker								HouseHold			Household	Yes	Yes	No	No		No	Yes	No	No	No	No	No	No	Yes	No	No	No	No	No	No	No	No	No	No	No
	50-70	Family	Ethiopia	Ethiopia	No	No	Yes	Other	Housewife								HouseHold			Household	No	No	No	No		No	No	No	No	No	No	No	No	No	No	No	No	No	No	No	No	No	No	No	No
	15-49	Co Worker	Ethiopian	Ethiopia	No	No	Yes	Other	Cook								Other	Work place dormitory	60	Work place	No	No	No	No		No	No	No	No	No	No	No	No	No	No	No	No	No	No	No	No	No	No	No
	15-49	Roommate	Ethiopian	Ethiopia	No	No	Yes	Other	Police officer								HouseHold			Household	No	No	No	No		No	No	No	No	No	No	No	No	Yes	No	No	No	No	No	No	No	No	No	No	No
	15-49	Daughter	Ethiopian	Ethiopia	No	No	Yes	Other	Housewife								HouseHold			Household	No	No	No	No		No	No	No	No	No	No	No	No	No	No	No	No	No	No	No	No	No	No	No	No
	15-49	Neighbor	Ethiopian	Ethiopia	No	No	Yes	Other	Housewife								Other	Neighbor		Other	No	No	No	No		No	No	No	No	No	No	No	No	No	No	No	No	No	No	No	No	No	No	No	No
	15-49	Husband	Ethiopian	Ethiopia	No	No	No	Other	Housewife								HouseHold		30	Household	No	No	No	No		No	No	Yes	No	Yes	No	No	No	No	No	No	No	Yes	No	No	No	No	No	No	No
	15-49	Father	Ethiopian	Ethiopia	No	No	Yes	Student		Yes	Yes						Other	Home also at work area	2	Household	No	No	No	Yes		No	No	No	No	No	No	No	No	Yes	No	No	No	No	No	No	No	No	No	No	No				No
	15-49	Family	Ethiopia	Ethiopia	No	No	No	Other	Private								HouseHold			Household	No	No	No	No		No	No	No	No	No	No	No	No	No	No	No	No	No	No	No	No	No	No	No	No
	15-49	Neighbor	Ethiopian	Ethiopia	No	No	Yes	Other	Private								Other	Conversation without physical contact		Other	No	No	No	No		No	No	No	No	No	No	No	No	No	No	No	No	No	No	No	No	No	No	No	No
	<15	Son	Ethiopian	Ethiopia	No	No	Yes	Other	Housemaid								HouseHold			Household						No	No	No	No	No	No	No	No	No	No	No	No	No	No	No	No	No	No	No	No
	50-70	Father	Ethiopian	Ethiopia	No	No	Yes	Other	Pensioner										10	Household	No	No	No	No		No	No	No	No	No	No	No	No	No	No	No	No	No	No	No	No	No	No	No	No
	15-49	Brother	Ethiopian	Ethiopia	No	No	Yes	Student									HouseHold			Household	No	No	No	No		No	No	No	No	No	No	No	No	No	No	No	No	No	No	No	No	No	No	No	No
	50-70	Brother	Ethiopian	Ethiopia	No	No	Yes	Other	Security guard								HouseHold		30	Household	No	No	No	No		No	No	No	No	No	No	No	No	No	No	No	No	No	No	No	No	No	No	No	No
	15-49	Co Worker	Ethiopian	Ethiopia	No	No	Yes	Other	Federal police								Other	Dormitory		Household	No	No	No	No		No	No	No	No	No	No	No	No	No	No	No	No	No	No	No	No	No	No	No	No
	15-49	Friend	Ethiopian	Ethiopia	No	No	Yes	Other	Policeman								Other	Working areas		Work place	No	No	No	No		No	No	No	No	No	No	No	No	No	No	No	No	No	No	No	No	No	No	No	No
	15-49	Wife	Ethiopian	Ethiopia	No	No	Yes	Other	House wife								HouseHold			Household	No	No	No	No		No	No	No	No	No	No	No	No	No	No	No	No	No	No	No	No	No	No	No	No
	15-49	Neighbor	Ethiopian	Ethiopia	No	No	Yes	Other	Teacher								Other	Conversation without physical contact		Other	No	No	No	No		No	No	No	No	No	No	No	No	No	No	No	No	No	No	No	No	No	No	No	No
	15-49	Cousin	Ethiopian	Ethiopia	No	No	Yes	Other	Taxi driver								HouseHold			Household	No	No	No	No		No	No	No	No	No	No	No	No	No	No	No	No	No	No	No	No	No	No	No	No
	15-49	Non But he rant for class for two days	Ethiopian	Ethiopia	No	No	Yes	Student									HouseHold			Household	No	No	No	No		No	No	No	No	No	No	No	No	No	No	Yes	No	No	No	No	No	No	No	No	No				No
	15-49	Friend	Ethiopian	Ethiopia	No	No	No	Other	Private								HouseHold			Household	No	No	No	No		No	No	No	No	No	No	No	No	No	No	No	No	No	No	No	No	No	No	No	No
	15-49	Sister	Ethiopian	Ethiopia	No	No	Yes	Other	Government employee								HouseHold			Household	No	No	No	No		No	No	No	No	No	No	No	No	No	No	No	No	No	No	No	No	No	No	No	No
	<15	Daughter	Ethiopian	Ethiopia	No	No	Yes	Student									HouseHold			Household	No	No	No	No		No	No	No	No	No	No	No	No	No	No	No	No	No	No	No	No	No	No	No	No
	15-49	Wife	Ethiopian	Ethiopia	No	No	Yes	Other	Housemaker								HouseHold		6000	Household	No	No	No	No		Yes	No	No	No	No	No	No	No	No	No	No	No	No	No	No	No	No	No	No	No
	15-49	Neighbor	Ethiopian	Ethiopia	No	No	Yes	Student									HouseHold			Household						No	No	No	No	No	No	No	No	No	No	No	No	No	No	No	No	No	No	No	No
43	<15	Uncle	Ethiopian	Ethiopia	No	No	Yes	Student									HouseHold		30	Household	No	No	No	No		No	No	No	No	No	No	No	No	No	No	No	No	No	No	No	No	No	No	No	No
	15-49	Friend	Ethiopian	Ethiopia	No	No	Yes	Other	Police								Other	Work place		Work place	No	No	No	No		No	No	No	No	No	No	No	No	No	No	No	No	No	No	No	No	No	Yes	No	No
	<15	Aunt	Ethiopian	Ethiopia	No	No	Yes										HouseHold			Household	No	No	No	No		No	No	No	No	No	No	No	No	No	No	No	No	No	No	No	No	No	No	No	No				No
	15-49	Mother	Ethiopian	Ethiopia	No	No	No	Other	Non employed								HouseHold		20	Household	No	No	No	No		No	No	No	No	No	No	No	No	No	No	No	No	No	No	No	No	No	No	No	No
	15-49	Aunt	Ethiopian	Ethiopia	No	No	No	Other	Merchant								Other	Neighbors		Other	No	No	No	No		No	No	No	No	No	No	No	No	No	No	No	No	No	No	No	No	No	No	No
	15-49	Sister	Ethiopian	Ethiopia	No	No	Yes	Other	Housewife								HouseHold			Household	No	No	No	No		No	No	No	No	No	No	No	No	No	No	No	No	No	No	No	No	No	No	No	No
	15-49	Wife's niece	Ethiopian	Ethiopia	No	No	Yes	Student									HouseHold			Household	No	No	No	No		No	No	No	No	No	No	No	No	No	No	No	No	No	No	No	No	No	No	No	No
	15-49	Co worker	Ethiopian	Ethiopia	No	No	Yes	Healthworker		No	No		Yes	Gown Gloves Surgical_medical_mask	No					Household	No	No	No	No		No	No	No	No	No	No	No	No	No	No	No	No	No	No	No	No	No	No	No	No
	15-49	Neighbor	Ethiopian	Ethiopia	No	No	Yes	Student									HouseHold			Household	No	No	No	No		No	No	No	No	No	No	No	No	No	No	No	No	No	No	No	No	No	No	No	No
	15-49	Housemaid	Ethiopian	Ethiopia	No	No	Yes	Other	Housemaid								HouseHold		600	Household	No	No	No	No		No	No	No	No	No	No	No	No	No	No	No	No	No	No	No	No	No	No	No	No
	15-49	House Maid	Ethiopian	Ethiopia	No	No	Yes	Other	House Maid								HouseHold		100	Household	No	No	No	No		No	No	No	No	No	No	No	No	No	No	No	No	No	No	No	No	No	No	No	No
	>70	Neighbor	Ethiopian	Ethiopia	No	No	Yes	Other	Housewife								Other	Neighborhood interaction		Other	No	No	No	No		No	No	No	No	No	No	No	No	No	No	No	No	No	No	No	No	No	No	No	No
	15-49	Friend	Ethiopian	Ethiopia	No	No	No	Other	Policeman								Other	Work areas		Work place	No	No	No	No		No	No	No	No	No	No	No	No	No	No	No	No	No	No	No	No	No	No	No	No
	<15	Son	Ethiopian	Ethiopia	No	No	No	Student									HouseHold		20	Household	No	No	No	No		No	No	No	No	No	No	No	No	No	No	No	No	No	Unkown	No	No	No	No	No	No
	15-49	Son	Ethiopian	Ethiopia	No	No	Yes	Other									HouseHold		1	Household	Yes	Yes	No	No		No	No	Yes	Yes	No	No	No	No	No	No	No	No	No	No	No	No	No	No	No	No				No
	15-49	Friend	Ethiopian	Ethiopia	No	No	Yes	Other	Cleaner								HouseHold			Household	No	No	No	No		No	Unkown	No	No	No	No	No	No	No	No	No	No	No	No	No	No	No	No	No	No
	15-49	Friend	Ethiopian	Ethiopia	No	No	Yes	Other	Policeman								Other	Working areas		Work place	No	No	No	No		No	No	No	No	No	No	No	No	No	No	No	No	No	No	No	No	No	No	No	No
	15-49	Co Worker	Ethiopian	Ethiopia	No	No	Yes	Other	Accident Investigator								Other	Work place		Work place	No	No	No	No		No	No	No	No	No	No	No	No	No	No	No	No	No	No	No	No	No	No	No	No
	15-49	Friend	Ethiopian	Ethiopia	No	No	Yes	Other	Merchant								Other	Hotel		Other	No	No	No	No		No	No	No	No	No	No	No	No	No	No	No	No	No	No	No	No	No	No	No	No
	15-49	Friend	Ethiopian	Ethiopia	No	No	Yes	Other	Policeman								Other	Work areas		Work place	No	No	No	No		No	No	No	No	No	No	No	No	No	No	No	No	No	No	No	No	No	No	No	No
	15-49	Friend	Ethiopian	Ethiopia	No	No	No	Other	Police								Other	Work place		Work place	No	Yes	Yes	No		Yes	No	No	No	No	No	No	No	Yes	No	No	Yes	Yes	No	No	No	No	No	No	No
	15-49	Roommate	Ethiopian	Ethiopia	No	No	Yes	Other	Trader								Other	Hospital wards	100	Health Care	No	No	No	No		No	No	No	No	No	No	No	No	No	No	No	No	No	No	No	No	No	No	No	No
	15-49	Wife	Ethiopian	Ethiopia	No	No	No	Other	Private								HouseHold		50	Household	No	No	No	No		No	No	No	No	No	No	No	No	No	No	No	No	No	No	No	No	No	No	No	No
	15-49	Sister-in-law	Ethiopian	Ethiopia	No	No	Yes	Other	Merchant								HouseHold		8	Household	No	No	No	No		No	No	No	No	No		No	No	No	No	No	No	No	No	No	No	No	No	No
	15-49	Brother	Ethiopian	Ethiopia	No	No	Yes	Other	Housewife										40	Household	No	No	No	No		No	No	No	No	No	No	No	No	No	No	No	No	No	No	No	No	No	No	No	No				No
	<15	Neighbor	Ethiopian	Ethiopia	No	No	Yes	Student									HouseHold			Household	No	No	No	No		No	No	No	No	No	No	No	No	No	No	No	No	No	No	No	No	No	No	No	No
	15-49	Wife	Ethiopian	Ethiopia	No	No	Yes	Other	Chef								HouseHold		100	Household	No	No	Yes	No		No	No	No	No	No	No	No	No	No	No	No	No	No	No	No	No	No	No	No	No
	15-49	Aunt	Ethiopian	Ethiopia	No	No	Yes	Other	IT specialist								HouseHold			Household	No	No	No	No		No	No	No	No	No	No	No	No	No	No	No	No	No	No	No	No	No	No	No	No
	15-49	Husband	Ethiopian	Ethiopia	No	No	Yes	Other	Bank worker								HouseHold			Household	No	No	No	No		No	No	No	No	No	No	No	No	No	No	No	No	No	No	No	No	No	No	No	No
	15-49	Friendships	Ethiopia	Ethiopia	No	No	Yes	Other	Policeman								Other	Policeman		Work place	No	No	No	No		No	No	No	No	No	No	No	No	No	No	No	No	No	No	No	No	No	No	No	No
	15-49	Roommate and coworker	Ethiopian	Ethiopia	No	No	Yes	Other	Waiter								HouseHold		60	Household	Yes	Yes	No	No		Yes	Yes	Yes	No	No	No	No	No	Yes	No	No	No	No	No	No	Yes	No	No	No	No
	50-70	Father to his friend (lives together)	Ethiopian	Ethiopia	No	No	Yes	Other	Mechanic								HouseHold			Household						No	No	No	No	No	No	No	No	No	No	No	No	No	No	No	No	No	No	No	No
	15-49	Child	Ethiopian	Ethiopia	No	No	Yes	Other	Private								HouseHold		30	Household	No	No	No	No		No	No	No	No	No	No	No	No	No	No	No	No	No	No	No	No	No	No	No	No
	15-49	Father	Ethiopian	Ethiopia	No	No	Yes	Other	Super market saler								HouseHold		3	Household	No	No	No	No		No	No	No	No	No	No	No	No	No	No	No	No	No	No	No	No	No	No	No	No
	15-49	Neighbor	Ethiopian	Ethiopia	No	No	Yes	Other	Cleaner								HouseHold			Household	No	No	No	No		No	No	No	No	No	No	No	No	No	No	No	No	No	No	No	No	No	No	No	No
	<15	Aunt	Ethiopian	Ethiopia	No	No	Yes	Student												Household	No	No	No	No		No	No	No	No	No	No	No	No	No	No	No	No	No	No	No	No	No	No	No	No
	15-49	Sister	Ethiopian	Ethiopia	No	No	No	Other	Merchant								HouseHold			Household	No	No	No	No		No	No	No	No	No	No	No	No	No	No	No	No	No	No	No	No	No	No	No	No
	15-49	Mother	Ethiopian	Ethiopia	No	No	Yes	Other	Tailor								HouseHold		30	Household	No	No	No	No		No	No	No	No	No	No	No	No	No	No	No	No	No	No	No	No	No	No	No	No
	15-49	Friend	Ethiopian	Ethiopia	No	No	No	Other	Driver								Other	Close contact		Other	No	No	No	No		No	No	No	No	No	No	No	No	No	No	No	No	No	No	No	No	No	No	No	No
	<15	Daughter	Ethiopian	Ethiopia	No	No	Yes	Student									HouseHold			Household						No	No	No	No	No	No	No	No	No	No	No	No	No	No	No	No	No	No	No	No				No
	15-49	Neighbor	Ethiopian	Ethiopia	No	No	Yes	Other	Cleaner								Other	Neighbor		Other	No	No	No	No		No	No	No	No	No	No	No	No	No	No	No	No	No	No	No	No	No	No	No	No
	<15	Friend	Ethiopian	Ethiopia	No	No	No	Other	Not employed								Other	Close contact		Other	No	No	No	No		No	No	No	No	No	No	No	No	No	No	No	No	No	No	No	No	No	No	No	No
2	<15	Neighbor	Ethiopian	Ethiopia	No	No	Yes	Other	NA								Other	In compound		Household	No	No	No	No		No	No	No	No	No	No	No	No	No	No	No	No	No	No	No	No	No	No	No	No
	50-70	Mother to his friend	Ethiopian	Ethiopia	No	No	Yes	Other	Retired								HouseHold			Household						No	No	No	No	No	No	No	No	No	No	No	No	No	No	No	No	No	No	No	No
	15-49	Friend	Ethiopian	Ethiopia	No	No	Yes	Other	Bar-man								HouseHold			Household	No	No	No	No		No	No	No	No	No	No		No	No	No	No	No	No	No	No	No	No	No	No	No
	15-49	Co worker	Ethiopian	Ethiopia	No	No	Yes	Student									HouseHold			Household	No	No	No	No		No	No	No	No	No	No	No	No	No	No	No	No	No	No	No	No	No	No	No	No
	<15	Nephew	Ethiopian	Ethiopia	No	No	Yes	Other									HouseHold			Household						No	No	No	No	No	No	No	No	No	No	No	No	No	No	No	No	No	No	No	No
40	<15	Daughter	Ethiopian	Ethiopia	No	No	Yes	Student									HouseHold			Household	No	No	No	No		No	No	Yes	No	No	No	No	No	No	No	No	No	No	No	No	No	No	No	No	No
	15-49	Daughter	Ethiopian	Ethiopia	No	No	Yes	Other	Acountant								HouseHold			Household	No	No	No	No		No	No	No	No	No	No	No	No	No	No	No	No	No	No	No	No	No	No	No	No
	15-49	Household member	Ethiopian	Ethiopia	No	No	Yes	Student									HouseHold		100	Household	No	No	No	No		No	No	No	No	No	No	No	No	No	No	No	No	No	No	No	No	No	No	No	No
	15-49	Sister-in-law	Ethiopian	Ethiopia	No	No	No	Other	Technician car								HouseHold		20	Household	No	No	No	No		No	Yes	No	No	No	No	No	No	No	No	No	No	No	No	No	No	No	No	No	No
	15-49	Co Worker	Ethiopian	Ethiopia	No	No	Yes	Other	Police officer								Other	Work place		Work place	No	No	No	No		No	No	No	No	No	No	No	No	No	No	No	No	No	No	No	No	No	No	No	No
	15-49	Friend	Ethiopian	Ethiopia	No	No	Yes	Other	Policeman								Other	Work areas		Work place	No	No	No	No		No	No	No	No	No	No	No	No	No	No	No	No	No	No	No	No	No	No	No	No
	15-49	Sister	Ethiopian	Ethiopia	No	No	Yes	Other									HouseHold			Household	No	No	No	No		No	No	No	No	No	No	No	No	No	No	No	No	No	No	No	No	No	No	No	No				No
	15-49	Sister	Ethiopian	Ethiopia	No	No	No	Student									HouseHold			Household	No	No	No	No		No	No	No	No	No	No	No	No	Yes	No		No	No	No	No	No	No	No	No	No
	15-49	Sister	Ethiopian	Ethiopia	No	No	Yes	Other	Private factory								HouseHold			Household	No	No	No	No		No	No	No	No	No	No	No	No	No	No	No	No	No	No	No	No	No	No	No	No
	15-49	Friend	Ethiopian	Ethiopia	No	No	Yes	Other	Gard								Other	Work areas	20	Work place	No	No	No	No		No	No	No	No	No	No	No	No	No	No	No	No	No	No	No	No	No	No	No	No
	15-49	Friend	Ethiopian	Ethiopia	No	No	Yes	Other	Policeman								Other	Working areas		Work place	No	No	No	No		No	No	No	No	No	No	No	No	No	No	No	No	No	No	No	No	No	No	No	No
	15-49	Co Worker	Ethiopian	Ethiopia	No	No	Yes	Other	Manager								Other	Workplace	60	Work place	No	No	No	No		No	No	No	No	No	No	No	No	No	No	No	No	No	No	No	No	No	No	No	No
	15-49	Co Worker	Ethiopian	Ethiopia	No	No	Yes	Other	Daily labourer								Other	Workplace		Work place	No	No	No	No		No	No	No	No	No	No	No	No	No	No	No	No	No	No	No	No	No	No	No	No
	15-49	Son	Ethiopian	Ethiopia	No	No	No	Student									HouseHold			Household	No	No	No	No		No	No	No	No	No	No	No	No	No	No	No	No	No	No	No	No	No	No	No	No
	15-49	Roommate	Ethiopian	Ethiopia	No	No	Yes	Other	Housemaid								Other	Hospital	100	Health Care	No	No	No	No		No	No	No	No	No	No	No	No	No	No	No	No	No	No	No	No	No	No	No	No
	15-49	Sister	Ethiopian	Ethiopia	No	No	Yes	Other	Private								HouseHold			Household	No	No	No	No		No	No		No	No	No	No	No	No	No	No	No	No	No	No	No	No	No	No	No
	<15	Niece	Ethiopian	Ethiopia	No	No	Yes	Other									HouseHold		1000	Household	No	No	No	No		No	No	No	No	No	No	No	No	No	No	No	No	No	No	No	No	No	No	No	No
	15-49	Customer	Ethiopian	Ethiopia	No	No	Yes	Other	Cafeteria worker								Other	Working areas		Work place	No	No	No	No		No	No	No	No	No	No	No	No	No	No	No	No	No	No	No	No	No	No	No	No
	15-49	Sister	Ethiopian	Ethiopia	No	No	No	Other	Cleaner								HouseHold		10	Household	No	No	No	No		No	No	No	No	No	No	No	No	No	No	No	No	No	No	No	No	No	No	No	No
	15-49	Son	Ethiopian	Ethiopia	No	No	Yes	Student									HouseHold			Household	No	No	No			No	No	No	No	No	No	No	No	No	No	No	No	No	No	No	No	No	No	No	No				No
	<15	Daughter	Ethiopian	Ethiopia	No	No	Yes	Student												Household	No	No	No	No		No	No	No	No	No	No	No	No	No	No	No	No	No	No	No	No	No	No	No	No
	50-70	Father	Ethiopian	Ethiopia	No	No	Yes	Other	Merchant								HouseHold			Household	No	No	No	No		No	No	No	No	No	No	No	No	No	No	No	No	No	No	No	No	No	No	No	No
	15-49	Brother	Ethiopian	Ethiopia	No	No	No	Other	Defence Force								HouseHold		20	Household	No	No	No	No		No	No	No	No	No	No	No	No	No	No	No	No	No	No	No	No	No	No	No	No
	15-49	Husband	Ethiopian	Ethiopia	No	No	Yes	Other	Merchant								HouseHold			Household	No	No	No	No		No	No	No	No	No	No	No	No	No	No	No	No	No	No	No	No	No	No	No	No
	15-49	Son	Ethiopian	Ethiopia	No	No	Yes	Student									HouseHold		100	Household	No	No	Yes	No		No	No	No	No	No	No	No	No	No	No	No	No	No	No	No	No	No	No	No	No
	15-49	Neighbor	Ethiopian	Ethiopia	No	No	Yes	Other	Housewife								HouseHold			Household	No	No	No	No		No	No	No	No	No	No	No	No	No	No	No	No	No	No	No	No	No	No	No	No
	15-49	Brother	Ethiopian	Ethiopia	No	No	Yes	Student									HouseHold			Household						No	No	No	No	No	No	No	No	No	No	No	No	No	No	No	No	No	No	No	No
	15-49	Cousin	Ethiopian	Ethiopia	No	No	Yes	Student									HouseHold			Household	No	No	No	No		No	No	No	No	No	No	No	No	No	No	No	No	No	No	No	No	No	No	No	No
	15-49	Husband	Ethiopian	Ethiopia	No	No	Yes	Other	Policeman								HouseHold			Household	Yes	Yes	Yes	Yes	39.5	No	No	Yes	Yes	No	No	Yes	No	Yes	No	No	Yes	Yes	Yes	No	No	No	No	No	No			Still_Ill	Yes
	15-49	Co Worker	Ethiopian	Ethiopia	No	No	Yes	Other	Investigator								Other	Work place		Work place	No	No	No	No		No	No	No	No	No	No	No	No	No	No	No	No	No	No	No	No	No	No	No	No
	15-49	Husband	Ethiopian	Ethiopia	No	No	No	Other	Merchant(Shemach)								HouseHold			Household	No	No	No	No		No	Yes	No	No	No	No	No	No	Yes	No	No	No	No	No	No	No	No	No	No	No
	50-70	Neighbor	Ethiopian	Ethiopia	No	No	Yes	Other	Security guard								Other	Neighbor		Other	No	No	No	No		No	No	No	No	No	No	No	No	No	No	No	No	No	No	No	No	No	No	No	No
	50-70	Husband	Ethiopian	Ethiopia	No	No	Yes	Other	Government employee								HouseHold			Household						No	No	No	No	No	No	No	No	No	No	No	No	No	No	No	No	No	No	No	No				No
	15-49	Mother	Ethiopian	Ethiopia	No	No	Yes	Other	Stay home								HouseHold			Household						No	No	No	No	No	No	No	No	No	No	No	No	No	No	No	No	No	No	No	No				No
	15-49	Neighbor	Ethiopian	Ethiopia	No	No	Yes	Other	No								Other	Neighborhood		Other	No	No	No	No		No	No	No	No	No	No	No	No	No	No	No	No	No	No	No	No	No	No	No	No
	15-49	Wife	Ethiopian	Ethiopia	No	No	Yes	Other	Driver								HouseHold			Household	No	No	No	No		No	No	No	No	No	No	No	No	No	No	No	No	No	No	No	No	No	No	No	No
	15-49	Co worker	Ethiopian	Ethiopia	No	No	Yes	Other	Engineer								Other	Co worker		Work place	No	No	No	No		No	No	No	No	No	No	No	No	No	No	No	No	No	No	No	No	No	No	No	No
	50-70	Mother	Ethiopian	Ethiopia	No	No	Yes	Other									HouseHold			Household	No	No	No	No		No	No	No	No	No	No	No	No	No	No	No	No	No	No	No	No	No	No	No	No
	15-49	Sister	Ethiopian	Ethiopia	No	No	Yes	Student									HouseHold			Household						No	No	No	No	No	No	No	No	No	No	No	No	No	No	No	No	No	No	No	No
	50-70	Daughter	Ethiopian	Ethiopia	No	No	Yes	Other	No								HouseHold			Household	No	No	No	No		No	No	No	No	No	No	No	No	No	No	No	No	No	No	No	No	No	No	No	No
	<15	Father	Ethiopian	Ethiopia	No	No	Yes	Student									HouseHold			Household						No	No	No	No	No	No	No	No	No	No	No	No	No	No	No	No	No	No	No	No				No
	50-70	Sister to his friend	Ethiopian	Ethiopia	No	No	Yes	Other	Auditor								HouseHold			Household						No	No	No	No	No	No	No	No	No	No	No	No	No	No	No	No	No	No	No	No
	15-49	Son of brother	Ethiopian	Ethiopia	No	No	No	Other	Merchant								Other	Neighborhood	10	Household	No	No		No		No	No	No	No	No	No	No	No	No	No	No	No	No	No	No	No	No	No	No	No
	15-49	Friendship	Ethiopia	Ethiopia	No	No	Yes	Other	Private								Other	Hotel		Other	No	No	No	No		No	No	No	No	No	No	No	No	No	No	No	No	No	No	No	No	No	No	No	No
	15-49	Neighbor	Ethiopian	Ethiopia	No	No	Yes	Student									HouseHold			Household	No	No	No	No		No	No	No	No	No	No	No	No	No	No	No	No	No	No	No	No	No	No	No	No				No
	15-49	Friend	Ethiopian	Ethiopia	No	No	No	Other	Federal Police								HouseHold		30	Household	No	No	No	No		No	No	No	No	No	No	No	No	No	No	No	No	No	No	No	No	No	No	No	No
	<15	Child	Ethiopian	Ethiopia	No	No	No	Student									HouseHold		30	Household	No	No	No	No		No	No	No	No	No	No	No	No	No	No	No	No	No	No	No	No	No	No	No	No
2	<15	Neighbor	Ethiopian	Ethiopia	No	No	Yes	Other	NA								Other	In compound		Household	No	No	No	No		No	No	No	No	No	No	No	No	No	No	No	No	No	No	No	No	No	No	No	No
	15-49	Brother	Ethiopian	Ethiopia	No	No	Yes	Other	Teacher,Addis ketema								HouseHold		20	Household	Yes	No	No	No		No	No	Yes	No	No	No	No	No	No	No	No	No	No	No	No	No	No	No	No	No
	15-49	Daughter	Ethiopian	Ethiopia	No	No	Unkown	Other	Acountant								HouseHold			Household	No	No	No	No		No	No	No	No	No	No	No	No	No	No	No	No	No	No	No	No	No	No	No	No
31	<15	Father	Ethiopian	Ethiopia	No	No	No	Other	Under5								HouseHold		20	Household	Yes	No	No	Yes		No		Yes	No	No	No	No	No	No	No	No	No	No	Yes	No	No	No	No	No	No
	50-70	Relative	Ethiopian	Ethiopia	No	No	Yes	Other	Private								HouseHold			Household						No	No	No	No	No	No	No	No	No	No	No	No	No	No	No	No	No	No	No	No
	15-49	Co worker	Ethiopian	Ethiopia	No	No	Yes	Other	Cofee maker								Other	Works areas		Other	No	No	No	No		No	No	No	No	No	No	No	No	No	No	No	No	No	No	No	No	No	No	No	No
	15-49	Housemaid	Ethiopian	Ethiopia	No	No	Yes	Other	Maid								HouseHold			Household	No	No	No	No		No	No	No	No	No	No	No	No	No	No	No	No	No	No	No	No	No	No	No	No
	15-49	Neighbor	Ethiopian	Ethiopia	No	No	Yes	Other	Housewife								Other	Neighborhood interaction		Other	No	No	No	No		No	No	No	No	No	No	No	No	No	No	No	No	No	No	No	No	No	No	No	No
	50-70	Mother	Ethiopian	Ethiopia	No	No	Yes	Other	Home maker								HouseHold		1000	Household	No	No	No	No		No	No	No	No	No	No	No	No	No	No	No	No	No	No	No	No	No	No	No	No
	>70	Household member	Ethiopian	Ethiopia	No	No	Yes	Other	Driver								HouseHold		100	Household	No	No	No	No		No	No	No	No	No	No	No	No	No	No	No	No	No	No	No	No	No	No	No	No
	<15	Cousin	Ethiopian	Ethiopia	No	No	Yes	Student									HouseHold			Household	No	No	No	No		No	No	No	No	No	No	No	No	No	No	No	No	No	No	No	No	No	No	No	No
	15-49	Father	Ethiopian	Ethiopia	No	No	Yes	Other	House wife	Yes							HouseHold		2	Household	No	No	No	No		No	No	No	No	No	No	No	No	No	No	No	No	No	No	No	No	No	No	No	No
	<15	Child	Ethiopian	Ethiopia	No	No	Yes	Student									HouseHold			Household	No	No	No	No		No	No	No	No	No	No	No	No	No	No	No	No	No	No	No	No	No	No	No	No				No
	<15	Son	Ethiopian	Ethiopia	No	No	Yes	Student									HouseHold			Household						No	No	No	No	No	No	No	No	No	No	No	No	No	No	No	No	No	No	No	No
	15-49	Live in the same compound	Ethiopian	Ethiopia	No	No	Yes	Student									HouseHold		15	Household	No	No	No	No		No	No	No	No	No	No	No	No	No	No	No	No	No	No	No	No	No	No	No	No
	50-70	Mother	Ethiopian	Ethiopia	No	No	Yes	Other	Housewife								HouseHold			Household	No	No	No	No		No	No	No	No	No	No	No	No	No	No	No	No	No	No	No	No	No	No	No	No
	15-49	Neighbor	Ethiopian	Ethiopia	No	No	Yes	Other	Daily labourer								Other	Neighborhood		Other	No	No	No	No		No	No	No	No	No	No	No	No	No	No	No	No	No	No	No	No	No	No	No	No
	15-49	Friendship	Ethiopian	Ethiopia	No	No	Yes	Other	Policeman								Other	Work areas		Work place	No	No	No	No		No	No	No	No	No	No	No	No	No	No	No	No	No	No	No	No	No	No	No	No
	15-49	Wife	Ethiopian	Ethiopia	No	No	Yes	Other	Housewife								HouseHold			Household	No	No	No	No		No	No	No	No	No	No	No	No	No	No	No	No	No	No	No	No	No	No	No	No				No
36	<15	Grand son	Ethiopian	Ethiopia	No	No	Yes	Student		No	No						Other	Children	1	Household	No	No	No	No		No	No	No	No	No	No	No	No	No	No	No	No	No	No	Yes	No	No	No	No	No				No
	15-49	Friendship	Ethiopia	Ethiopia	No	No	Yes	Other	Private								Other	Hotel		Other	No	No	No	No		No	No	No	No	No	No	No	No	No	No	No	No	No	No	No	No	No	No	No	No
	15-49	Neighbor	Ethiopian	Ethiopia	No	No	Yes	Healthworker		No	No	Gown Gloves Surgical_medical_mask	No	Gown Gloves Surgical_medical_mask	No		Other	In compound		Household	No	No	No	No		No	No	No	No	No	No	No	No	No	No	No	No	No	No	No	No	No	No	No	No
	15-49	Sister	Ethiopian	Ethiopia	No	No	Yes	Other	Teacher								HouseHold			Household	No	No	No	No		No	No	No	No	No	No	No	No	No	No	No	No	No	No	No	No	No	No	No	No
	15-49	Relative	Ethiopian	Ethiopia	No	No	Yes	Student									HouseHold			Household						No	No	No	No	No	No	No	No	No	No	No	No	No	No	No	No	No	No	No	No
	15-49	Relative	Ethiopian	Ethiopia	No	No	Yes	Other	Private sector								HouseHold			Household						No	No	No	No	No	No	No	No	No	No	No	No	No	No	No	No	No	No	No	No
	15-49	Friend	Ethiopian	Ethiopia	No	No	Yes	Other	Policeman								Other	Work areas		Work place	No	No	No	No		No	No	No	No	No	No	No	No	No	No	No	No	No	No	No	No	No	No	No	No
	50-70	Mother	Ethiopian	Ethiopia	No	No	Yes	Other	House wife								HouseHold			Household	No	No	No	No		No	No	No	No	No	No	No	No	No	No	No	No	No	No	No	No	No	No	No	No
	15-49	Wife	Ethiopian	Ethiopia	No	No	Yes	Other	Housewife								HouseHold			Household	No	No	No	No		No	No	No	No	No	No	No	No	No	No	No	No	No	No	No	No	No	No	No	No
	<15	Son	Ethiopian	Ethiopia	No	No	Yes	Other	Private owner								HouseHold			Household	No	No	No	No		No	No	No	No	No	No	No	No	No	No	No	No	No	No	No	No	No	No	No	No
	15-49	Mother to his friend (live together)	Ethiopian	Ethiopia	No	No	Yes	Other	Bus station								HouseHold			Household						No	No	No	No	No	No	No	No	No	No	No	No	No	No	No	No	No	No	No	No
	50-70	Mother	Ethiopian	Ethiopia	No	No	Yes	Other	Unemployed								HouseHold			Household						No	No	No	No	No	No	No	No	No	No	No	No	No	No	No	No	No	No	No	No
	15-49	Neighbor	Ethiopian	Ethiopia	No	No	Yes	Other	Government employee								HouseHold			Household	No	No	No	No		No	No	No	No	No	No	No	No	No	No	No	No	No	No	No	No	No	No	No	No
	15-49	Wife	Ethiopian	Ethiopia	No	No	Yes	Other	Merchant								HouseHold		20	Household	No	No	No	No		No	No	No	No	No	No	No	No	No	No	No	No	No	No	No	No	No	No	No	No
40	<15	Son	Ethiopian	Ethiopia	No	No	Yes	Other									HouseHold		100	Household	No	No	No	No		No	No	No	No	No	No	No	No	No	No	No	No	No	No	No	No	No	No	No	No
	15-49	Nephew	Ethiopian	Ethiopia	Yes	No	Yes	Other	Business								HouseHold			Household	No	No	No	No		No	No	No	No	No	No	No	No	No	No	No	No	No	No	No	No	No	No	No	No
	15-49	Son	Ethiopian	Ethiopia	No	No	Yes	Student									HouseHold		30	Household	No	No	No	No		No	No	No	No	No	No	No	No	No	No	No	No	No	No	No	No	No	No	No	No
	<15	Friend	Ethiopian	Ethiopia	No	No	Yes	Other	Marketor								HouseHold			Household						No	No	No	No	No	No	No	No	No	No	No	No	No	No	No	No	No	No	No	No
25	<15	Son	Ethiopian	Ethiopia	No	No	Yes	Other									HouseHold		2000	Household	No	No	No	No		No	No	No	No	No	No	No	No	No	No	No	No	No	No	No	No	No	No	No	No
	15-49	Brother	Ethiopian	Ethiopia	No	No	No	Student									HouseHold		50	Household	No	No	No	No		No	No	No	No	No	No	No	No	No	No	No	No	No	No	No	No	No	No	No	No
	15-49	Uncle	Ethiopian	Ethiopia	No	No	Yes	Other	Mechanic								HouseHold			Household						No	No	No	No	No	No	No	No	No	No	No	No	No	No	No	No	No	No	No	No
	15-49	Wife	Ethiopian	Ethiopia	No	No	Yes	Other	Housemaker								HouseHold		100	Household	No	No	No	No		No	No	No	No	No	No	No	No	No	No	No	No	No	No	No	No	No	No	No	No
	<15	Niece	Ethiopian	Ethiopia	No	No	Yes	Student									HouseHold		100	Household	No	No	No	No		No	No	No	No	No	No	No	No	No	No	No	No	No	No	No	No	No	No	No	No
	15-49	Co Worker	Ethiopian	Ethiopia	No	No	Yes	Other	Daily labourer								Other	Workplace		Work place	No	No	No	No		No	No	No	No	No	No	No	No	No	No	No	No	No	No	No	No	No	No	No	No
	15-49	Sister to his friend	Ethiopian	Ethiopia	No	No	Yes	Other	Insurance office								HouseHold			Household						No	No	No	No	No	No	No	No	No	No	No	No	No	No	No	No	No	No	No	No
	15-49	Co Worker	Ethiopian	Ethiopia	No	No	Yes	Other	Labourer								Other	Workplace	16	Work place	No	No	No	No		No	No	No	No	No	No	No	No	No	No	No	No	No	No	No	No	No	No	No	No
28	<15	Mother	Ethiopian	Ethiopia	No	No	No	Student									HouseHold			Household	No	No	No	No		No	No	No	No	No	No	No	No	No	No	No	No	No	No	No	No	No	No	No	No
	15-49	Household member	Ethiopian	Ethiopia	No	No	No	Other	Road cleaner								HouseHold		50	Household	No	No	No	No		No	No	No	No	No	No	No	No	No	No	No	No	No	No	No	No	No	No	No	No
	15-49	Co Worker	Ethiopian	Ethiopia	No	No	Yes	Other	Federal police								Other			Other	No	No	No	No		No	No	No	No	No	No	No	No	No	No	No	No	No	No	No	No	No	No	No	No
	15-49	Daughter	Ethiopian	Ethiopia	No	No	Yes	Student									HouseHold			Household						No	No	No	No	No	No	No	No	No	No	No	No	No	No	No	No	No	No	No	No
	15-49	Her husband's friend	Ethiopian	Ethiopia	No	No	Yes	Other	business woman								HouseHold			Household						No	No	No	No	No	No	No	No	No	No	No	No	No	No	No	No	No	No	No	No
	<15	Sister	Ethiopian	Ethiopia	No	No	Yes	Student									HouseHold			Household	No	No	No	No		No	No	No	No	No	No	No	No	No	No	No	No	No	No	No	No	No	No	No
	15-49	Sister	Ethiopian	Ethiopia	No	No	No	Other	Teacher								HouseHold			Household	No	No	No	No		No	No	No	No	No	No	No	No	No	No	No	No	No	No	No	No	No	No	No	No
	<15	Daughter	Ethiopian	Ethiopia	No	No	Yes	Student									HouseHold		1	Household	No	No	No	No		No	No	No	No	No	No	No	No	No	No	No	No	No	No	No	No	No	No	No	No				No
	15-49	Relative	Ethiopian	Ethiopia	No	No	Yes	Other												Other	No	No	No	No		No	No	No	No	No	No	No	No	No	No	No	No	No	No	No	No	No	No	No	No
	15-49	Neighbors	Ethiopian	Ethiopia	No	No	Yes	Other	House wife								HouseHold			Household						No	No	No	No	No	No	No	No	No	No	No	No	No	No	No	No	No	No	No	No
30	<15	Household member	Ethiopian	Ethiopia	No	No	No	Student									HouseHold		50	Household	No	No	No	No		No	No	No	No	No	No	No	No	No	No	No	No	No	No	No	No	No	No	No	No
	15-49	Friend	Ethiopian	Ethiopia	No	No	Yes	Other	Merchant								Other	Hotel		Other	No	No	No	No		No	No	No	No	No	No	No	No	No	No	No	No	No	No	No	No	No	No	No	No
	15-49	Customer	Ethiopian	Ethiopia	No	No	Yes	Other	Cafeteria worker								Other	Working areas		Work place	No	No	No	No		No	No	No	No	No	No	No	No	No	No	No	No	No	No	No	No	No	No	No	No
	15-49	Daughter	Ethiopian	Ethiopia	No	No	Yes	Other	Private owner								HouseHold			Household	No	No	No	No		No	No	No	No	No	No	No	No	No	No	No	No	No	No	No	No	No	No	No	No
30	<15	Household member	Ethiopian	Ethiopia	No	No	No	Student									HouseHold		50	Household	No	No	No	No		No	No	No	No	No	No	No	No	No	No	No	No	No	No	No	No	No	No	No	No
	<15	Daughter	Ethiopian	Ethiopia	No	No	Yes	Student									HouseHold			Household	No	No	No	No		No	No	No	No	No	No	No	No	No	No	No	No	No	No	No	No	No	No	No	No
	15-49	Neighbor	Ethiopian	Ethiopia	No	No	Yes	Other	Teacher								HouseHold			Household						No	No	No	No	No	No	No	No	No	No	No	No	No	No	No	No	No	No	No	No
	15-49	Housemaid	Ethiopian	Ethiopia	No	No	Yes	Other	Housemaid								HouseHold		100	Household	No	No	No	No		No	No	No	No	No	No	No	No	No	No	No	No	No	No	No	No	No	No	No	No
	15-49	Mother	Ethiopian	Ethiopia	No	No	Yes	Other	House maker								HouseHold		100	Household	No	No	No	No		No	No	No	No	No	No	No	No	No	No	No	No	No	No	No	No	No	No	No	No
	15-49	Live in the same compound	Ethiopian	Ethiopia	No	No	Yes	Other	Tailor								HouseHold		15	Household	No	No	No	No		No	No	No	No	No	No	No	No	No	No	No	No	No	No	No	No	No	No	No	No
	15-49	Brother	Ethiopian	Ethiopia	No	No	Yes										HouseHold			Household	No	No	No	No		No	No	No	No	No	No	No	No	No	No	No	No	No	No	No	No	No	No	No	No
	15-49	Friendship	Ethiopian	Ethiopia	No	No	Yes	Other	Policeman								Other	Work areas		Work place	No	No	No	No		No	No	No	No	No	No	No	No	No	No	No	No	No	No	No	No	No	No	No	No
	15-49	Sister-in-law	Ethiopian	Ethiopia	No	No	Yes	Other	Unemployed								HouseHold			Household						No	No	No	No	No	No	No	No	No	No	No	No	No	No	No	No	No	No	No	No
	50-70	Mother	Ethiopian	Ethiopia	No	No	Yes	Other	Housewife								HouseHold			Household	No	No	No	No		No	No	No	No	No	No	No	No	No	No	No	No	No	No	No	No	No	No	No	No
	50-70	Mother	Ethiopian	Ethiopia	No	No	Yes	Other	House wife								HouseHold			Household	No	No	No	No		No	No	No	No	No	No	No	No	No	No	No	No	No	No	No	No	No	No	No	No
	15-49	Husband	Ethiopian							Yes	Yes									Household
	15-49	Neighbors	Ethiopian	Ethiopia	No	No	Yes	Other	Home stay								HouseHold			Household	No	No	No			No	No	No	No	No	No	No	No	No	No	No	No	No	No	No	No	No	No	No	No
	15-49	Child	Ethiopian	Ethiopia	No	No	Yes	Student									HouseHold		24	Household	No	No	No	No		No	No	No	No	No	No	No	No	No	No	No	No	No	No	No	No	No	No	No	No				No
	15-49	Father in law	Ethiopian	Ethiopia	No	No	Yes	Other	Merchant								HouseHold			Household	No	No	No	No		No	No	No	No	No	No	No	No	No	No	No	No	No	No	No	No	No	No	No	No
	50-70	Father	Ethiopian	Ethiopia	No	No	No	Other	Lawyer								HouseHold			Household	No	No	No	No		No	No	No	No	No	No	No	No	No	No	No	No	No	No	No	No	No	No	No	No
	50-70		Ethiopian	Ethiopia	No	No	Yes	Other	Pensioner								HouseHold			Household	No	No	No	No		No	No	No	No	No	No	No	No	No	No	No	No	No	No	No	No	No	No	No
	50-70	Nurse	Ethiopian	Ethiopia	No	No	Yes	Healthworker		No	No	Gloves Surgical_medical_mask	Yes	Gloves Surgical_medical_mask	No					Other	No	No	No	No		No	No	No	No	No	No	No	No	No	No	No	No	No	No	No	No	No	No	No	No
	15-49	Housemaid	Ethiopian	Ethiopia	No	No	Yes	Other	Housemaid								HouseHold		100	Household	No	No	No	No		No	No	No	No	No	No	No	No	No	No	No	No	No	No	No	No	No	No	No	No
	<15	Daughter	Ethiopian	Ethiopia	No	No	Yes	Student									HouseHold		100	Household	No	No	No	No		No	No	No	No	No	No	No	No	No	No	No	No	No	No	No	No	No	No	No	No
25	<15	Son	Ethiopian	Ethiopia	No	No	Yes	Student									HouseHold			Household	No	No	No	No		No	No	No	No	No	No	No	No	No	No	No	No	No	No	No	No	No	No	No	No
	15-49	Wife	Ethiopian	Ethiopia	No	No	No	Other	Bank worker								HouseHold		1	Household	No	No	No	No		No	No	No	No	No	Yes	No	Yes	No	No	No	No	Yes	Yes	No	Yes	No	No	No	No				No
	15-49	Sister	Ethiopian	Ethiopia	No	No	No	Other	Tailor								HouseHold		50	Household	No	No	No	No		No	No	No	No	No	No	No	No	No	No	No	No	No	No	No	No	No	No	No	No
	15-49	Wife	Ethiopian	Ethiopia	No	No	No	Other	Driver								HouseHold		8	Household	No	No	No	No		No	No	No	No	No	No	No	No	No	No	No	No	No	No	No	No	No	No	No	No
	15-49	Friend	Ethiopian	Ethiopia	No	No	No	Other	Shoe shine								Other	Close contact		Other	No	No	No	No		No	No	No	No	No	No	No	No	No	No	No	No	No	No		No	No	No	No	No
	15-49	Friend	Ethiopian	Ethiopia	No	No	No	Other	Shoe shine								Other	Close		Other	No	No	No	No		No	No	No	No	No	No	No	No	Yes	No	No	No	No	No	No	No	No	No	No	No
	15-49	Neghibor	Ethiopian	Ethiopia	No	No	Yes	Other	Football player								Other	Neighbor	30	Other	No	No	No	No		No	No	No	No	No	No	No	No	No	No	No	No	No	No	No	No	No	No	No	No
	15-49	Neighbor	Ethiopian	Ethiopia	No	No	Yes	Other	Private org								HouseHold			Household						No	No	No	No	No	No	No	No	No	No	No	No	No	No	No	No	No	No	No	No				No
	15-49	Brother-in-law	Ethiopian	Ethiopia	No	No	No	Other	Housewife								Other	Neighborhood	5	Household	No	No	No	No		No	No	No	No	No	No	No	No	No	No	No	No	No	No	No	No	No	No	No	No				No
	15-49	Daughter	Ethiopian	Ethiopia	No	No	Yes	Other	Shop keeper								HouseHold			Household						No	No	No	No	No	No	No	No	No	No	No	No	No	No	No	No	No	No	No	No
	15-49	Co Worker	Ethiopian	Ethiopia	No	No	Yes	Other	Federal police								Other	Dormitory		Household	No	No	No	No		No	No	No	No	No	No	No	No	No	No	No	No	No	No	No	No	No	No	No	No
	15-49	Co worker	Ethiopian	Ethiopia	No	No	Yes	Healthworker		No	No		Yes	Gown Gloves Surgical_medical_mask	No					Household	No	No	No	No		No	No	No	No	No	No	No	No	No	No	No	No	No	No	No	No	No	No	No	No
	<15	Mother	Ethiopian	Ethiopia	No	No	Yes	Other	Huose wife								HouseHold		4	Household	No	No	No	No		No	No	No	No	No	No	No	No	No	No	No	No	No	Yes	No	No	No	No	No	No				No
	15-49	Customer	Ethiopian	Ethiopia	No	No	Yes	Other	Cafeteria worker								Other	Working areas		Work place	No	No	No	No		No	No	No	No	No	No	No	No	No	No	No	No	No	No	No	No	No	No	No	No
	15-49	Co worker	Ethiopian	Ethiopia	No	No	Yes	Other									Other	Co worker		Work place	No	No	No	No		No	No	No	No	No	No	No	No	No	No	No	No	No	No	No	No	No	No	No	No
	15-49	Live in the same compound	Ethiopian	Ethiopia	No	No	Yes	Student									HouseHold		15	Household	No	No	No	No		No	No	No	No	No	No	No	No	No	No	No	No	No	No	No	No	No	No	No	No
	15-49	Mother	Ethiopian	Ethiopia	No	No	Yes	Other	Cleaner								HouseHold			Household	No	No	No	No		No	No	No	No	No	No	No	No	No	No	No	No	No	No	No	No	No	No	No	No
	15-49	Wife	Ethiopian	Ethiopia	No	No	Yes										HouseHold			Household						No	No	No	No	No	No	No	No	No	No	No	No	No	No	No	No	No	No	No	No				No
	<15	Nephew	Ethiopian	Ethiopia	No	No	Yes	Student									HouseHold			Household	No	No	No	No		No	No	No	No	No	No	No	No	No	No	No	No	No	No	No	No	No	No	No	No
	15-49	Neighbor	Ethiopian	Ethiopia	No	No	Yes	Other	Housewife								HouseHold			Household	No	No	No	No		No	No	No	No	No	No	No	No	No	No	No	No	No	No	No	No	No	No	No	No
	15-49	Husband	Ethiopian	Ethiopia	No	No	Yes	Other	Lecturer								HouseHold		100	Household	No	No	No	No		No	No	No	No	No	No	No	No	No	No	No	No	No	No	No	No	No	No	No	No
	50-70	Husband	Ethiopian	Ethiopia	No	No	No	Other	Private								HouseHold		2000	Household	No	No	No	No		No	No	No	No	No	No	No	No	No	No	No	No	No	No	No	No	No	No	No	No
	50-70	Live in the same compound	Ethiopian	Ethiopia	No	No	Yes	Other	Shop keeper								HouseHold		15	Household	No	No	No	No		No	No	No	No	No	No	No	No	No	No	No	No	No	No	No	No	No	No	No	No
	15-49	Neighbor	Ethiopian	Ethiopia	No	No	Yes	Other	Works in beautyshop								Other	Neighbor		Other	No	No	No	No		No	No	No	No	No	No	No	No	No	No	No	No	No	No	No	No	No	No	No	No
	15-49	Friend	Ethiopian	Ethiopia	No	No	Yes	Other	Unemployed								HouseHold			Household	No	No	No	No		No	No	No	No	No	No	No	No	No	No	No	No	No	No	No	No	No	No	No	No
	15-49	Friend	Ethiopian	Ethiopia	No	No	Yes	Other	Policeman								Other	Workplace		Work place	No	Yes	Yes	No		No	No	No	Yes	No	No	No	No	No	No	No	No	No	No	No	No	No	No	No	No
	15-49	Sister	Ethiopian	Ethiopia	No	No	No	Other	Shopkeeper								HouseHold		50	Household	No	No	No	No		No	No	No	No	No	No	No	No	No	No	No	No	No	No	No	No	No	No	No	No
	15-49	Brother	Ethiopian	Ethiopia	No	No	No	Other	Teacher								HouseHold		30	Household	No	No	No	No		No	No	No	No	No	No	No	No	No	No	No	No	No	No	No	No	No	No	No	No
	15-49	Neighbor	Ethiopian	Ethiopia	No	No	No	Other	Housewife								Other	Neighbor		Other	No	No	No	No		No	No	No	No	No	No	No	No	No	No	No	No	No	No	No	No	No	No	No	No
40	>70	Husband	Ethiopian	Ethiopia	No	No	Unkown	Other	Guardian								HouseHold			Household	No	No	No	No		No	No	No	No	No	No	No	No	No	No	No	No	No	No	No	No	No	No	No	No
	15-49	Son	Ethiopian	Ethiopia	No	No	Unkown	Other	Driver								Other	Close		Other	No	No	No	No		No	No	No	No	No	No	No	No	No	No	No	No	No	No	No	No	No	No	No	No
	50-70	Sister	Ethiopian	Ethiopia	No	No	Yes	Other	Housewife								HouseHold			Household	No	No	No	No		No	No	No	No	No	No	No	No	No	No	No	No	No	No	No	No	No	No	No	No
	15-49	Mother	Ethiopian	Ethiopia	No	No	No	Other	Safety net								HouseHold			Household	No	No	No	No		No	No	No	No	No	No	No	No	No	No	No	No	No	No	No	No	No	No	No
	50-70	Husband	Ethiopian	Ethiopia	No	No	Yes	Other	Jobless								HouseHold			Household	No	No	No	No		No	No	No	No	No	No	No	No	No	No	No	No	No	No	No	No	No	No	No	No
	<15	Grand son	Ethiopian	Ethiopia	No	No	Yes	Student									HouseHold			Household	No	No	No	No		No	No	No	No	No	No	No	No	No	No	No	No	No	No	No	No	No	No	No	No
	<15	Neighbor	Ethiopian	Ethiopia	No	No	Yes	Student									HouseHold			Household	No	No	No	No		No	No	No	No	No	No	No	No	No	No	No	No	No	No	No	No	No	No	No	No
	15-49	Brother	Ethiopian	Ethiopia	No	No	No	Student									HouseHold			Household	No	No	No	No		No	No	No	No	No	No	No	No	No	No	No	No	No	No	No	No	No	No	No	No
	15-49	Friend	Ethiopian	Ethiopia	No	No	Yes	Other	Policeman								Other	Working areas		Work place	No	No	No	No		No	No	No	No	No	No	No	No	No	No	No	No	No	No	No	No	No	No	No	No
	15-49	Child	Ethiopian	Ethiopia	No	No	No	Student									HouseHold			Household	No	No	No	No		No	No	No	No	No	No	No	No	No	No	No	No	No	No	No	No	No	No	No	No				No
	15-49	Brother	Ethiopian	Ethiopia	No	No	Yes	Student									HouseHold			Household						No	No	No	No	No	No	No	No	No	No	No	No	No	No	No	No	No	No	No	No
	15-49	Friend	Ethiopian	Ethiopia	No	No	Yes	Other	Policeman								Other	Working areas		Work place	No	No	No	No		No	No	No	No	No	No	No	No	No	No	No	No	No	No	No	No	No	No	No	No
	15-49	Neighbors	Ethiopian	Ethiopia	No	No	No	Other	Private work								Other	Close		Other	No	No	No	No		No	No	No	No	No	No	No	No	No	No	No	No	No	No	No	No	No	No	No	No
	15-49	Son	Ethiopian	Ethiopia	No	No	No	Other	Keeper in school										50	Household	No	No	No	No		No	No	No	No	No	No	No	No	No	No	No	No	No	No	No	No	No	No	No	No
	15-49		Ethiopian	Ethiopia	No	No	Yes										HouseHold			Household	No	No	No	No		No	No	No	No	No	No	No	No	No	No	No	No	No	No	No	No	No	No	No	No
34	15-49	Sister	Ethiopian	Ethiopia	No	No	Yes	Healthworker		Yes	Yes		Yes		No		HouseHold		1	Household	No	No	No	No		No	No	No	No	No	No	No	No	No	No	No	No	No	No	No	No	No	No	No	No				No
	15-49	Friendship	Ethiopian	Ethiopia	No	No	Yes	Other	Policeman								Other	Work areas		Work place	No	No	No	No		No	No	No	No	No	No	No	No	No	No	No	No	No	No	No	No	No	No	No	No
	15-49	Child	Ethiopian	Ethiopia	No	No	Yes	Student									HouseHold		2000	Household	No	No	No	No		No	No	No	No	No	No	No	No	No	No	No	No	No	No	No	No	No	No	No	No
	15-49	Neighbor	Ethiopian	Ethiopia	No	No	Yes	Other	Merchant								Other	Neighbor	30	Other	No	No	No	No		No	No	No	No	No	No	No	No	No	No	No	No	No	No	No	No	No	No	No	No
	15-49	Sister-in-law	Ethiopian	Ethiopia	No	No	Yes	Other	Finance											Other	No	No	No	No		No	No	No	No	No	No	No	No	No	No	No	No	No	No	No	No	No	No	No	No
	15-49	Wife	Ethiopian	Ethiopia	No	No	Yes	Other	Police								HouseHold			Household	No	No	No	No		No	No	No	No	No	No	No	No	No	No	No	No	No	No	No	No	No	No	No	No
	15-49	Housemaid	Ethiopian	Ethiopia	No	No	Yes	Other	Housemaid								HouseHold		1	Household	No	No	No	No		No	No	No	No	No	No	No	No	No	No	No	No	No	No	No	No	No	No	No	No				No
	15-49	Neighbor	Ethiopian	Ethiopia	No	No	Yes	Other	Self employed								Other	Neighbour		Other	No	No	No	No		No	No	No	No	No	No	No	No	No	No	No	No	No	No	No	No	No	No	No	No
	15-49	Co worker	Ethiopian	Ethiopia	No	No	No	Healthworker		No	No		Yes	Gown Gloves Surgical_medical_mask	No					Household	No	No	No	No		No	No	No	No	No	No	No	No	No	No	No	No	No	No	No	No	No	No	No	No
[truncated: 29 more columns]

## Sheet: B2_Contact follow-up form
Typcontact	OtherTyp	Duration_minut	ContctSetting	OtherSetting	Duration_minutas	ContctSettingAs	OtherSettingAs	ContEXResSymptomsBefOnset	ContEXResSymptomsAfLasCont	CurrentlyIll	FeverCon	SoreThroat	RunnyNose	Cough	ShortnessBreath	Chills	Vomiting	Nausea	Diarrhoea	Headache	Rash	Conjunctivitis	Muscle_aches	Joint_ache	Loss_appetite	Nose_bleed	Fatigue	Seizures	Altered_consciousness	Other_neurological_signs	Other_symptom	Pregnancy	specify_trimester	TypeSampl	TestType	Result	SpecimenShippedOLab	TypeSSampl	OtherSampType	ResultST	STSpecimenShippedOLab	FinalContactClassifiction	at_PoE	Age	sex	Region	Symptomatic	Visit_health_facility	Admission_hospital
Other	Neighbor		Other	Neighborhood				No	No	No	No	No	No	No	No	No	No	No	No	No	No	No	No	No	No	No	No	No	No	No	No	No		Throat_swab	PCR	Nagative for SARS COV 2	Yes	Serum			Yes			27	male	Addis ababa	no
HouseHold			Home_household					No	No	No	No	No	No	No	No	No	No	No	No	No	No	No	No	No	No	No	No	No	No	No	No	No		Throat_swab	PCR	Nagative for SARS COV 2	Yes	Serum			Yes			11	Female	Addis ababa	no
HouseHold			Home_household					No	No	No	No	No	No	No	No	No	No	No	No	No	No	No	No	No	No	No	No	No	No	No	No	No		Throat_swab	PCR	Nagative for SARS COV 2	Yes	Serum			Yes	Never_ill_not_a_case		43	Female	Addis ababa	no	no	no
HouseHold		100	Home_household		100	Home_household		No	No	No	No	No	No	No	No	No	No	No	No	No	No	No	No	No	No	No	No	No	No	No	No	No				Positive for SARS COV 2						Never_ill_not_a_case
HouseHold		100	Home_household		100	Home_household		No	No	No	No	No	No	No	No	No	No	No	No	No	No	No	No	No	No	No	No	No	No	No	No	No				Nagative for SARS COV 2						Never_ill_not_a_case
HouseHold		100	Home_household		100	Home_household		No	No	No	No	No	No	No	No	No	No	No	No	No	No	No	No	No	No	No	No	No	No	No	No	No				Nagative for SARS COV 2						Never_ill_not_a_case
HouseHold		100	Home_household		100	Home_household		No	No	No	No	No	No	No	No	No	No	No	No	No	No	No	No	No	No	No	No	No	No	No	No	No				Nagative for SARS COV 2						Never_ill_not_a_case
HouseHold		100	Home_household		100	Home_household		No	No	No	No	No	No	No	No	No	No	No	No	No	No	No	No	No	No	No	No	No	No	No	No	No				Nagative for SARS COV 2						Never_ill_not_a_case
HouseHold		100	Home_household		100	Home_household		No	No	No	No	No	No	No	No	No	No	No	No	No	No	No	No	No	No	No	No	No	No	No	No	No				Nagative for SARS COV 2						Never_ill_not_a_case
HouseHold			Home_household					No	No	No	No	No	No	No	No	No	No	No	No	No	No	No	No	No	No	No	No	No	No	No	No	No		Nasopharyngeal_swab	PCR	Positive for SARS COV 2		Serum						25	Female	Addis ababa	no
HouseHold			Home_household					No	No	No	No	No	No	No	No	No	No	No	No	No	No	No	No	No	No	No	No	No	No	No	No	No		Nasopharyngeal_swab	PCR	Positive for SARS COV 2		Serum						29	Female	Addis ababa	no
HouseHold						Home_household		No	No	Yes	No	Yes	No	No	No	No	No	No	No	No	No	No	No	No	No	No	No	No	No	No	No	No		Nasal_swab	PCR	Positive for SARS COV 2	No	Serum			No	Confirmed_secondary_case		16	male	Addis ababa	yes	no
HouseHold			Home_household			Home_household						No	No	No	No	No	No	No	No	No	No	No	No	No	No	No	No	No	No	No	No	No				Positive for SARS COV 2		Serum		POSITIVE	Yes	Confirmed_secondary_case		16	male	Addis ababa	no	no	no
HouseHold						Home_household		No	No	No	No	No	No	No	No	No	No	No	No	No	No	No	No	No	No	No	No	No	No	No	No	No		Nasal_swab	PCR	Nagative for SARS COV 2	No	Serum			No
HouseHold						Home_household		No	No	No	No	No	No	No	No	No	No	No	No	No	No	No	No	No	No	No	No	No	No	No	No	No		Nasal_swab	PCR	Nagative for SARS COV 2	No	Serum			No
HouseHold						Home_household		No	No	No	No	No	No	No	No	No	No	No	No	No	No	No	No	No	No	No	No	No	No	No	No	No		Nasal_swab	PCR	Nagative for SARS COV 2	No	Serum			No
HouseHold						Home_household		No	No	No	No	No	No	No	No	No	No	No	No	No	No	No	No	No	No	No	No	No	No	No	No	No		Throat_swab	PCR	Nagative for SARS COV 2	Yes	Serum			Yes			9	Female	Addis ababa	no
HouseHold						Home_household		No	No	No	No	No	No	No	No	No	No	No	No	No	No	No	No	No	No	No	No	No	No	No	No	No		Throat_swab	PCR	Nagative for SARS COV 2	Yes	Serum			Yes			15	Female	Addis ababa	no
HouseHold			Home_household			Home_household		No	No	No	No	No	No	No	No	No	No	No	No	No	No	No	No	No	No	No	No	No	No	No	No	No		Throat_swab	PCR	Nagative for SARS COV 2	Yes	Serum			Yes			14	Female	Addis ababa	no
Other	neighbour				60	Other	Neighbour	No	No	No	No	No	No	No	No	No	No	No	No	No	No	No	No	No	No	No	No	No	No	No	No	No		Throat_swab		Nagative for SARS COV 2		Serum
Other	Neighbour				5	Other	neighbour	No	No	No	No	No	No	No	No	No	No	No	No	No	No	No	No	No	No	No	No	No	No	No	No	No		Throat_swab		Nagative for SARS COV 2		Serum
Other	Neighbour				5	Other	Neighbour	No	No	No	No	No	No	No	No	No	No	No	No	No	No	No	No	No	No	No	No	No	No	No	No	No		Throat_swab		Nagative for SARS COV 2		Serum
HouseHold		20	Home_household		20	Home_household		No	No	No	No	No	No	No	No	No	No	No	No	No	No	No	No	No	No	No	No	No	No	No	No	No		Nasal_swab	PCR	Nagative for SARS COV 2	No	Serum			No	Never_ill_not_a_case
HouseHold		20	Home_household		20	Home_household		No	No	No	No	No	No	No	No	No	No	No	No	No	No	No	No	No	No	No	No	No	No	No	No	No		Nasal_swab	PCR	Nagative for SARS COV 2	No	Serum			No	Never_ill_not_a_case
HouseHold		20	Home_household		20	Home_household		No	No	No	No	No	No	No	No	No	No	No	No	No	No	No	No	No	No	No	No	No	No	No	No	No		Nasal_swab	PCR	Nagative for SARS COV 2	No	Serum			No	Never_ill_not_a_case
HouseHold		30	Home_household					No	No	No	No	No	No	No	No	No	No	No	No	No	No	No	No	No	No	No	No	No	No	No	No	No		Nasal_swab	PCR	Nagative for SARS COV 2	Yes	Serum			No	Never_ill_not_a_case
HouseHold		30	Home_household		30			No	No	No	No	No	No	No	No	No	No	No	No	No	No	No	No	No	No	No	No	No	No	No	No	No		Nasal_swab	PCR	Nagative for SARS COV 2	Yes	Serum			No	Never_ill_not_a_case
HouseHold		20	Home_household					No	No	No	No	No	No	No	No	No	No	No	No	No	No	No	No	No	No	No	No	No	No	No	No	No		Nasal_swab	PCR	Positive for SARS COV 2	Yes	Serum			No	Never_ill_not_a_case
HouseHold						Home_household		No	No	No	No	No	No	No	No	No	No	No	No	No	No	No	No	No	No	No	No	No	No	No	No	No		Nasal_swab	PCR	Nagative for SARS COV 2	No	Serum			No
HouseHold						Home_household		No	No	No	No	No	No	No	No	No	No	No	No	No	No	No	No	No	No	No	No	No	No	No	No	No		Nasal_swab	PCR	Nagative for SARS COV 2	No	Serum			No
HouseHold												No	No	No	No	No	No	No	No	No	No	No	No	No	No	No	No	No	No	No	No	Yes	Second			Nagative for SARS COV 2		Other	Serum and swab test	NEGATIVE	Yes	Never_ill_not_a_case			Female			no	no
HouseHold		100	Home_household		100	Home_household		No	No	No	No	No	No	No	No	No	No	No	No	No	No	No	No	No	No	No	No	No	No	No	No	No				Positive for SARS COV 2						Never_ill_not_a_case
HouseHold		100	Home_household		100	Home_household		No	No	No	No	No	No	No	No	No	No	No	No	No	No	No	No	No	No	No	No	No	No	No	No	No				Nagative for SARS COV 2						Never_ill_not_a_case
HouseHold		100	Home_household		100	Home_household		No	No	No	No	No	No	No	No	No	No	No	No	No	No	No	No	No	No	No	No	No	No	No	No	No				Nagative for SARS COV 2						Never_ill_not_a_case
HouseHold					60	Home_household		Yes	Yes	No	No	No	Yes	No	No	No	No	No	No	No	No	No	No	No	No	No	No	No	No	No	No	No				Nagative for SARS COV 2
HouseHold					60	Home_household		No	No	No	No	No	No	No	No	No	No	No	No	No	No	No	No	No	No	No	No	No	No	No	No	No				Nagative for SARS COV 2
HouseHold					60	Home_household		No	No	No	No	No	No	No	No	No	No	No	No	No	No	No	No	No	No	No	No	No	No	No	No	No				Positive for SARS COV 2
HouseHold						Home_household		No	No	No	No	No	No	No	No	No	No	No	No	No	No	No	No	No	No	No	No	No	No	No	No	No		Nasal_swab	PCR	Nagative for SARS COV 2	Yes	Serum			Yes			55	male	Addis ababa	no	no	no
HouseHold						Home_household		No	No	No	No	No	No	No	No	No	No	No	No	No	No	No	No	No	No	No	No	No	No	No	No	No		Nasal_swab	PCR	Nagative for SARS COV 2	Yes	Serum			Yes			52	Female	Addis ababa	no	no	no
HouseHold			Home_household					No	No	No	No	No	No	No	No	No	No	No	No	No	No	No	No	No	No	No	No	No	No	No	No	No		Nasal_swab	PCR	Nagative for SARS COV 2	Yes	Serum			Yes			28	Female	Addis ababa	no	no	no
Other	Workplace	100	Workplace		100	Workplace		No	No	No	No	No	No	No	No	No	No	No	No	No	No	No	No	No	No	No	No	No	No	No	No	No				Positive for SARS COV 2						Confirmed_secondary_case
HouseHold		1	Home_household		1	Home_household		No	No	No	No	No	No	No	No	No	No	No	No	No	No	No	No	No	No	No	No	No	No	No	No	No				Positive for SARS COV 2									Female	Addis ababa	no	yes	no
HouseHold			Home_household Workplace			Home_household		No	No	No	No	No	No	No	No	No	No	No	No	No	No	No	No	No	No	No	No	No	No	No	No	No				Positive for SARS COV 2						Never_ill_not_a_case		36	Female	Addis ababa	no
HouseHold					60	Home_household		No	No	No	No	No	No	No	No	No	No	No	No	No	No	No	No	No	No	No	No	No	No	No	No	No		Nasal_swab		Nagative for SARS COV 2		Serum
HouseHold					60	Home_household		No	No	No	No	No	No	No	No	No	No	No	No	No	No	No	No	No	No	No	No	No	No	No	No	No		Nasal_swab		Nagative for SARS COV 2		Serum
HouseHold						Home_household		No	No	No	No	No	No	No	No	No	No	No	No	No	No	No	No	No	No	No	No	No	No	No	No	No		Nasal_swab	PCR	Positive for SARS COV 2	Yes	Serum			Yes			51	male	Addis ababa	no	no	no
HouseHold						Home_household		No	No	No	No	No	No	No	No	No	No	No	No	No	No	No	No	No	No	No	No	No	No	No	No	No		Nasal_swab	PCR	Nagative for SARS COV 2	No	Serum
Other	Working areas					Home_household Workplace		No	No	No	No	No	No	No	No	No	No	No	No	No	No	No	No	No	No	No	No	No	No	No	No	No		Nasal_swab	PCR	Nagative for SARS COV 2	No	Serum			No
Other	Working areas					Workplace		No	No	No	No	No	No	No	No	No	No	No	No	No	No	No	No	No	No	No	No	No	No	No	No	No		Nasal_swab	PCR	Nagative for SARS COV 2	No	Serum			No
Other	Workplace					Workplace		No	No	No	No	No	No	No	No	No	No	No	No	No	No	No	No	No	No	No	No	No	No	No	No	No		Nasopharyngeal_swab	PCR	Nagative for SARS COV 2		Serum						22	male	Addis ababa	no
Other	Workplace					Workplace		No	No	No	No	No	No	No	No	No	No	No	No	No	No	No	No	No	No	No	No	No	No	No	No	No		Nasopharyngeal_swab	PCR	Nagative for SARS COV 2		Serum						24	male	Addis ababa	no
Other	Workplace					Workplace		No	No	No	No	No	No	No	No	No	No	No	No	No	No	No	No	No	No	No	No	No	No	No	No	No		Nasopharyngeal_swab	PCR	Nagative for SARS COV 2		Serum						28	male	Addis ababa	no
HouseHold			Home_household									No	No	No	No	No	No	No	No	No	No	No	No	No	No	No	No	No	No	No	No	No				Nagative for SARS COV 2		Other	Serum and swab test		Yes	Never_ill_not_a_case		23	male	Addis ababa	no	no	no
HouseHold			Home_household									No	No	No	No	No	No	No	No	No	No	No	No	No	No	No	No	No	No	No	No	No				Nagative for SARS COV 2		Other	Serum and swab test		Yes	Never_ill_not_a_case		15	male	Addis ababa	no	no	no
HouseHold			Home_household									No	No	No	No	No	No	No	No	No	No	No	No	No	No	No	No	No	No	No	No	No				Positive for SARS COV 2		Other	Serum and swab test		Yes	Never_ill_not_a_case		16	male		no	no	no
Other	Work place				360	Workplace		No	No	No	No	No	No	No	No	No	No	No	No	No	No	No	No	No	No	No	No	No	No	No	No	No				Nagative for SARS COV 2						Lost_to_followup		26	male	Addis ababa	no
Other	Work place				300	Workplace		No	No			No	No	No	No	No	No	No	No	No	No	No	No	No	No	No	No	No	No	No	No	No				Nagative for SARS COV 2						Never_ill_not_a_case		35	male	Addis ababa	no
Other	Work place				5	Workplace		No	No	No	No	No	No	No	No	No	No	No	No	No	No	No	No	No	No	No	No	No	No	No	No	No				Nagative for SARS COV 2						Never_ill_not_a_case		39	male	Addis ababa	no
HouseHold			Home_household			Home_household		No	No	No	No	No	No	No	No	No	No	No	No	No	No	No	No	No	No	No	No	No	No	No	No	No		Nasal_swab	PCR	Nagative for SARS COV 2	No	Serum			No
		4	Other	Neighbor	4	Other	Neighbor	No	No	No	No	No	No	No	No	No	No	No	No	No	No	No	No	No	No	No	No	No	No	No	No	No		Throat_swab	PCR	Nagative for SARS COV 2	No	Serum			No	Never_ill_not_a_case
HouseHold		5	Other	Neighborhood	5			No	No	No	No	No	No	No	No	No	No	No	No	No	No	No	No	No	No	No	No	No	No	No	No	No		Nasal_swab	PCR	Nagative for SARS COV 2	No	Serum			Yes	Never_ill_not_a_case		38	Female		no
HouseHold		10	Other	Neighbor	10			No	No	No	No	No	No	No	No	No	No	No	No	No	No	No	No	No	No	No	No	No	No	No	No	No		Nasal_swab	PCR	Nagative for SARS COV 2	Yes	Serum			Yes	Never_ill_not_a_case
HouseHold		20	Home_household		20	Home_household		No	No	No	No	No	No	No	No	No	No	No	No	No	No	No	No	No	No	No	No	No	No	No	No	No		Throat_swab	PCR	Positive for SARS COV 2	Yes	Serum			Yes	Never_ill_not_a_case		29	male		no
HouseHold		20	Home_household		20	Home_household		No	No	No	No	No	No	No	No	No	No	No	No	No	No	No	No	No	No	No	No	No	No	No	No	No		Throat_swab	PCR	Nagative for SARS COV 2	Yes	Serum			Yes	Never_ill_not_a_case
HouseHold		20	Home_household		20	Home_household		No	No	No	No	No	No	No	No	No	No	No	No	No	No	No	No	No	No	No	No	No	No	No	No	No		Throat_swab	PCR	Nagative for SARS COV 2	Yes	Serum			Yes	Never_ill_not_a_case
			Home_household					No	No	No	No	No	No	No	No	No	No	No	No	No	No	No	No	No	No	No	No	No	No	No	No	No		Nasopharyngeal_swab	PCR	Nagative for SARS COV 2		Serum						21	Female	Addis ababa	no
HouseHold			Home_household			Home_household						No	No	No	No	No	No	No	No	No	No	No	No	No	No	No	No	No	No	No	No	No				Nagative for SARS COV 2		Other	Serum and swab		Yes	Never_ill_not_a_case		7	Female	Addis ababa	no	no	no
HouseHold		15	Home_household		100	Home_household		No	No	No	No	No	No	No	No	No	No	No	No	No	No	No	No	No	No	No	No	No	No	No	No	No				Nagative for SARS COV 2						Never_ill_not_a_case
HouseHold		100	Home_household		100	Home_household		No	No	No	No	No	No	No	No	No	No	No	No	No	No	No	No	No	No	No	No	No	No	No	No	No				Nagative for SARS COV 2						Never_ill_not_a_case
HouseHold		100	Home_household		100	Home_household		No	No	No	No	No	No	No	No	No	No	No	No	No	No	No	No	No	No	No	No	No	No	No	No	No				Nagative for SARS COV 2						Never_ill_not_a_case
Other	Working areas					Home_household Workplace		No	No	No	No	No	No	No	No	No	No	No	No	No	No	No	No	No	No	No	No	No	No	No	No	No		Throat_swab	PCR	Nagative for SARS COV 2	No	Serum			No
Other	Working area					Home_household Workplace		No	No	No	No	No	No	No	No	No	No	No	No	No	No	No	No	No	No	No	No	No	No	No	No	No		Throat_swab	PCR	Nagative for SARS COV 2	No	Serum			No
Other	Working area					Home_household Workplace		No	No	No	No	No	No	No	No	No	No	No	No	No	No	No	No	No	No	No	No	No	No	No	No	No		Throat_swab	PCR	Positive for SARS COV 2	No	Serum			No
Other	Close		Home_household			Home_household		No	No	No	No	No	No	No	No	No	No	No	No	No	No	No	No	No	No	No	No	No	No	No	No	No		Nasal_swab Other	PCR	Nagative for SARS COV 2	Yes	Serum			Yes
HouseHold		5	Home_household		5	Home_household		No	No	No	No	No	No	No	No	No	No	No	No	No	No	No	No	No	No	No	No	No	No	No	No	No		Nasal_swab		Nagative for SARS COV 2		Serum
HouseHold					60	Home_household		No	No	No	No	No	No	No	No	No	No	No	No	No	No	No	No	No	No	No	No	No	No	No	No	No		Nasal_swab		Nagative for SARS COV 2		Serum
HouseHold					5	Home_household		No	No	No	No	No	No	No	No	No	No	No	No	No	No	No	No	No	No	No	No	No	No	No	No	No		Nasal_swab		Nagative for SARS COV 2		Serum
HouseHold		30	Home_household					No	No	No	No	No	No	No	No	No	No	No	No	No	No	No	No	No	No	No	No	No	No	No	No	No		Nasal_swab	PCR	Nagative for SARS COV 2	No	Serum			No	Never_ill_not_a_case
HouseHold		30	Home_household					No	No	No	No	No	No	No	No	No	No	No	No	No	No	No	No	No	No	No	No	No	No	No	No	No		Nasal_swab	PCR	Nagative for SARS COV 2	Yes	Serum			Yes	Never_ill_not_a_case
HouseHold		30	Home_household					No	No	No	No	No	No	No	No	No	No	No	No	No	No	No	No	No	No	No	No	No	No	No	No	No		Nasal_swab	PCR	Positive for SARS COV 2	Yes					Never_ill_not_a_case
Other	Working areas					Workplace		No	No	No	No	No	No	No	No	No	No	No	No	No	No	No	No	No	No	No	No	No	No	No	No	No		Throat_swab	PCR	Nagative for SARS COV 2	No	Serum			No
Other	Working area					Home_household Workplace		No	No	No	No	No	No	No	No	No	No	No	No	No	No	No	No	No	No	No	No	No	No	No	No	No		Throat_swab	PCR	Positive for SARS COV 2	No	Serum			No
Other	Working areas					Home_household Workplace		No	No	No	No	No	No	No	No	No	No	No	No	No	No	No	No	No	No	No	No	No	No	No	No	No		Throat_swab	PCR	Nagative for SARS COV 2	No	Serum			No
HouseHold					60	Home_household		No	No	No	No	No	No	No	No	No	No	No	No	No	No	No	No	No	No	No	No	No	No	No	No	No		Nasal_swab		Nagative for SARS COV 2		Serum
Health_Worker		150	Hospital_health_care		100	Hospital_health_care		No	No	No	No	No	No	No	No	No	No	No	No	No	No	No	No	No	No	No	No	No	No	No	No	No				Nagative for SARS COV 2						Never_ill_not_a_case
Other	Workplace				60	Workplace		No	No	No	No	No	No	No	No	No	No	No	No	No	No	No	No	No	No	No	No	No	No	No	No	No		Nasal_swab		Nagative for SARS COV 2		Serum
Other	Workplace				60	Workplace		No	No	No	No	No	No	No	No	No	No	No	No	No	No	No	No	No	No	No	No	No	No	No	No	No		Nasal_swab		Nagative for SARS COV 2		Serum
Other	Workplace				60	Workplace		No	No	No	No	No	No	No	No	No	No	No	No	No	No	No	No	No	No	No	No	No	No	No	No	No		Nasal_swab		Nagative for SARS COV 2		Serum
HouseHold						Home_household		No	No	No	No	No	No	No	No	No	No	No	No	No	No	No	No	No	No	No	No	No	No	No	No	No		Nasopharyngeal_swab	PCR	Nagative for SARS COV 2		Serum						39	male	Addis ababa	no
HouseHold						Home_household		No	No	No	No	No	No	No	No	No	No	No	No	No	No	No	No	No	No	No	No	No	No	No	No	No		Nasopharyngeal_swab	PCR	Nagative for SARS COV 2		Serum						38	Female	Addis ababa	no
HouseHold						Home_household		No	No	No	No	No	No	No	No	No	No	No	No	No	No	No	No	No	No	No	No	No	No	No	No	No		Nasopharyngeal_swab	PCR	Nagative for SARS COV 2		Serum						8	male	Addis ababa	no
HouseHold						Home_household		No	No	No	No	No	No	No	No	No	No	No	No	No	No	No	No	No	No	No	No	No	No	No	No	No		Nasal_swab	PCR	Nagative for SARS COV 2	No	Serum			No
HouseHold						Home_household		No	No	No	No	No	No	No	No	No	No	No	No	No	No	No	No	No	No	No	No	No	No	No	No	No		Nasal_swab	PCR	Nagative for SARS COV 2	No	Serum			No
HouseHold		20	Home_household Workplace		20	Home_household		No	No	No	No	No	No	No	No	No	No	No	No	No	No	No	No	No	No	No	No	No	No	No	No	No		Throat_swab	PCR	Nagative for SARS COV 2	Yes	Serum			Yes	Never_ill_not_a_case		28	male		no
HouseHold			Home_household									No	No	No	No	No	No	No	No	No	No	No	No	No	No	No	No	No	No	No	No					Nagative for SARS COV 2		Other	Serum and swab test	NEGATIVE	Yes			60	Female		no	no	no
HouseHold			Home_household									No	No	No	No	No	No	No	No	No	No	No	No	No	No	No	No	No	No	No	No	No				Nagative for SARS COV 2		Other	Serum and swab test	NEGATIVE	Yes	Never_ill_not_a_case			Female			no	no
HouseHold					3	Home_household		No	No	No	No	No	No	No	No	No	No	No	No	No	No	No	No	No	No	No	No	No	No	No	No	No				Positive for SARS COV 2						Never_ill_not_a_case		22	male	Addis ababa	no
HouseHold					15	Home_household		No	No	No	No	No	No	No	No	No	No	No	No	No	No	No	No	No	No	No	No	No	No	No	No	No		Nasal_swab		Nagative for SARS COV 2		Serum
HouseHold						Home_household		No	No	No	No	No	No	No	No	No	No	No	No	No	No	No	No	No	No	No	No	No	No	No	No	No		Nasal_swab	PCR	Nagative for SARS COV 2	No	Serum			No
HouseHold						Home_household		No	No	No	No	No	No	No	No	No	No	No	No	No	No	No	No	No	No	No	No	No	No	No	No	No		Nasal_swab	PCR	Positive for SARS COV 2	No	Serum			No
Other	Hotel					Other	Hotel	No	No	No	No	No	No	No	No	No	No	No	No	No	No	No	No	No	No	No	No	No	No	No	No	No		Nasopharyngeal_swab	PCR	Positive for SARS COV 2		Serum						36	male	Addis ababa	no
Other	Hotel					Other	Hotel	No	No	No	No	No	No	No	No	No	No	No	No	No	No	No	No	No	No	No	No	No	No	No	No	No		Nasopharyngeal_swab	PCR	Nagative for SARS COV 2		Serum						32	male	Addis ababa	no
Other	Hotel					Other	Hotel	No	No	No	No	No	No	No	No	No	No	No	No	No	No	No	No	No	No	No	No	No	No	No	No	No		Nasopharyngeal_swab	PCR	Nagative for SARS COV 2		Serum						31	male	Addis ababa	no
Other	Live in the same compound	15	Other	Lives in the same compound	15	Other	Lives in the same compound	No	No	No	No	No	No	No	No	No	No	No	No	No	No	No	No	No	No	No	No	No	No	No	No	No				Nagative for SARS COV 2						Never_ill_not_a_case
Other	Lives in the same compound	15	Other	Lives in the same compound	15	Other	Lives in the same compound	No	No	No	No	No	No	No	No	No	No	No	No	No	No	No	No	No	No	No	No	No	No	No	No	No				Nagative for SARS COV 2						Never_ill_not_a_case
Other	Lives in the same compound	15	Other	Lives in the same compound	15	Other	Lives in the same compound	No	No	No	No	No	No	No	No	No	No	No	No	No	No	No	No	No	No	No	No	No	No	No	No	No				Nagative for SARS COV 2						Never_ill_not_a_case
Other	Co worker		Workplace			Workplace		No	No	No	No	No	No	No	No	No	No	No	No	No	No	No	No	No	No	No	No	No	No	No	No	No		Nasal_swab	PCR	Positive for SARS COV 2	Yes	Serum			Yes			25	Female	Addis ababa	no	no	no
HouseHold						Home_household		No	No	No	No	No	No	No	No	No	No	No	No	No	No	No	No	No	No	No	No	No	No	No	No	No		Nasal_swab	PCR	Nagative for SARS COV 2	Yes	Serum			Yes			29	male	Addis ababa	no	no	no
Other	Co worker					Workplace		No	No	No	No	No	No	No	No	No	No	No	No	No	No	No	No	No	No	No	No	No	No	No	No	No		Nasal_swab	PCR	Nagative for SARS COV 2	Yes	Serum			Yes			34	male	Addis ababa	no	no	no
Other	Working areas					Home_household Workplace		No	No	No	No	No	No	No	No	No	No	No	No	No	No	No	No	No	No	No	No	No	No	No	No	No		Nasopharyngeal_swab	PCR	Nagative for SARS COV 2	No	Serum			No
Other	Working areas					Home_household Workplace		No	No	No	No	No	No	No	No	No	No	No	No	No	No	No	No	No	No	No	No	No	No	No	No	No		Nasopharyngeal_swab	PCR	Positive for SARS COV 2	No	Serum			No
Other	Working areas					Home_household Workplace		No	No	No	No	No	No	No	No	No	No	No	No	No	No	No	No	No	No	No	No	No	No	No	No	No		Nasopharyngeal_swab	PCR	Nagative for SARS COV 2	No	Serum			No
HouseHold						Home_household		No	No	No	No	No	No	No	No	No	No	No	No	No	No	No	No	No	No	No	No	No	No	No	No	No		Nasal_swab	PCR	Nagative for SARS COV 2	No				No
Other	Working areas					Workplace		No	No	No	No	No	No	No	No	No	No	No	No	No	No	No	No	No	No	No	No	No	No	No	No	No		Nasal_swab	PCR	Nagative for SARS COV 2	No	Serum			No
Other	Workplace				15	Workplace		No	No	No	No	No	No	No	No	No	No	No	No	No	No	No	No	No	No	No	No	No	No	No	No	No		Nasal_swab		Nagative for SARS COV 2		Serum
HouseHold					60	Home_household Workplace		No	No	No	No	No	No	No	No	No	No	No	No	No	No	No	No	No	No	No	No	No	No	No	No	No		Nasal_swab		Nagative for SARS COV 2		Serum
Other	Workplace				5	Workplace		Yes	Yes	No	No	No	Yes	No	No	No	No	No	No	No	No	No	No	No	No	No	No	No	No	No	No	No				Nagative for SARS COV 2						Lost_to_followup
HouseHold					60	Home_household		No	No	No	No	No	No	No	No	No	No	No	No	No	No	No	No	No	No	No	No	No	No	No	No	No		Nasal_swab		Nagative for SARS COV 2		Serum
HouseHold					60	Home_household		No	No	No	No	No	No	No	No	No	No	No	No	No	No	No	No	No	No	No	No	No	No	No	No	No				Positive for SARS COV 2						Confirmed_secondary_case
HouseHold					60	Home_household		No	No	No	No	No	No	No	No	No	No	No	No	No	No	No	No	No	No	No	No	No	No	No	No	No		Nasal_swab		Nagative for SARS COV 2		Serum
HouseHold		20	Home_household					No	No	No	No	No	No	No	No	No	No	No	No	No	No	No	No	No	No	No	No	No	No	No	No	No		Nasal_swab	PCR	Nagative for SARS COV 2	No	Serum			No	Never_ill_not_a_case		22	Female		no
HouseHold		30						No	No	No	No	No	No	No	No	No	No		No	No	No	No	No	No	No	No	No	No	No	No	No	Yes	First	Nasal_swab	PCR	Positive for SARS COV 2	No	Serum			No	Never_ill_not_a_case
HouseHold		20	Home_household					No	No	No	No	No	No	No	No	No	No	No	No	No	No	No	No	No	No	No	No	No	No	No	No	No		Nasal_swab	PCR	Nagative for SARS COV 2	No	Serum			Yes	Never_ill_not_a_case		30	male		no
HouseHold						Home_household		No	No	No	No	No	No	No	No	No	No	No	No	No	No	No	No	No	No	No	No	No	No	No	No	No		Nasal_swab	PCR	Nagative for SARS COV 2	Yes	Serum			Yes			62	Female	Addis ababa	no
HouseHold						Home_household		No	No	No	No	No	No	No	No	No	No	No	No	No	No	No	No	No	No	No	No	No	No	No	No	No		Nasal_swab	PCR	Nagative for SARS COV 2	Yes	Serum			Yes			27	Female	Addis ababa	no	no	no
HouseHold						Home_household		No	No	No	No	No	No	No	No	No	No	No	No	No	No	No	No	No	No	No	No	No	No	No	No	No		Nasal_swab	PCR	Nagative for SARS COV 2	Yes	Serum			Yes			61	Female	Addis ababa	no	no	no
Other	Neighbourhood				15	Other	Neighbourhood	No	No	No	No	No	No	No	No	No	No	No	No	No	No	No	No	No	No	No	No	No	No	No	No	No				Nagative for SARS COV 2						Never_ill_not_a_case		28	male	Addis ababa	no	no	no
Other	Neighbourhood				15	Other	Neighbourhood	No	No	No	No	No	No	No	No	No	No	No	No	No	No	No	No	No	No	No	No	No	No	No	No	No				Nagative for SARS COV 2						Never_ill_not_a_case		23	male	Addis ababa	no	no	no
Other	Neighbor				5	Other	Neighbor	No	No	No	No	No	No	No	No	No	No	No	No	No	No	No	No	No	No	No	No	No	No	No	No	No		Nasal_swab		Nagative for SARS COV 2		Serum
HouseHold												No	No	No	No	No	No	No	No	No	No	No	No	No	No	No	No	No	No	No	No					Nagative for SARS COV 2		Other	Serum and swab test	NEGATIVE	Yes	Never_ill_not_a_case			Female			no	no
HouseHold												No	No	No	No	No	No	No	No	No	No	No	No	No	No	No	No	No	No	No	No					Nagative for SARS COV 2		Other	Serum and swab test	NEGATIVE	Yes	Never_ill_not_a_case			Female		no	no	no
HouseHold												No	No	No	No	No	No	No	No	No	No	No	No	No	No	No	No	No	No	No	No	No				Nagative for SARS COV 2		Other	Serum and swab test	NEGATIVE	Yes	Never_ill_not_a_case			Female		no	no	no
HouseHold						Home_household		No	No	No	No	No	No	No	No	No	No	No	No	No	No	No	No	No	No	No	No	No	No	No	No	No		Nasal_swab	PCR	Nagative for SARS COV 2	No	Serum			No
Other	Neighbor				5	Other	Neighbor	No	No	No	No	No	No	No	No	No	No	No	No	No	No	No	No	No	No	No	No	No	No	No	No	No		Nasal_swab		Nagative for SARS COV 2		Serum
HouseHold		10	Other	Neighbor	10	Home_household		No	No	No	No	No	No	No	No	No	No	No	No	No	No	No	No	No	No	No	No	No	No	No	No	No		Throat_swab	PCR	Nagative for SARS COV 2	Yes	Serum			Yes	Never_ill_not_a_case		19	Female	Addis ababa	no
HouseHold		20	Home_household		20	Home_household		No	No	No	No	No	No	No	No	No	No	No	No	No	No	No	No	No	No	No	No	No	No	No	No	No		Throat_swab	PCR	Nagative for SARS COV 2	No	Serum			Yes	Never_ill_not_a_case		45	Female		no
HouseHold		20	Home_household		20	Home_household		No	No	No	No	No	No	No	No	No	No	No	No	No	No	No	No	No	No	No	No	No	No	No	No	No		Throat_swab	PCR	Nagative for SARS COV 2	Yes	Serum			Yes	Never_ill_not_a_case		16	male	Addis ababa	no
HouseHold						Home_household		No	No	No	No	No	No	No	No	No	No	No	No	No	No	No	No	No	No	No	No	No	No	No	No	No		Nasal_swab	PCR	Nagative for SARS COV 2	Yes	Serum			Yes			31	male	Addis ababa	no	no	no
HouseHold						Home_household		No	No	No	No	No	No	No	No	No	No	No	No	No	No	No	No	No	No	No	No	No	No	No	No	No		Nasal_swab	PCR	Nagative for SARS COV 2	Yes	Serum			Yes			8	male	Addis ababa	no	no	no
HouseHold						Home_household		No	No	No	No	No	No	No	No	No	No	No	No	No	No	No	No	No	No	No	No	No	No	No	No	No		Nasal_swab	PCR	Nagative for SARS COV 2	Yes	Serum			Yes			12	male	Addis ababa	no	no	no
HouseHold								No	No	No	No	No	No	No	No	No	No	No	No	No	No	No	No	No	No	No	No	No	No	No	No	No		Nasal_swab	PCR	Nagative for SARS COV 2	No	Serum			No
Health_Worker			Home_household									No	No	No	No	No	No	No	No	No	No	No	No	No	No	No	No	No	No	No	No	No				Nagative for SARS COV 2		Other	Serum and swab test		Yes	Never_ill_not_a_case		21	Female	Addis ababa	no	no	no
HouseHold						Home_household		No	No	No	No	No	No	No	No	No	No	No	No	No	No	No	No	No	No	No	No	No	No	No	No	No		Nasal_swab	PCR	Positive for SARS COV 2	No	Serum			No
HouseHold						Home_household		No	No	No	No	No	No	No	No	No	No	No	No	No	No	No	No	No	No	No	No	No	No	No	No	No		Nasal_swab	PCR	Nagative for SARS COV 2	No	Serum			No
HouseHold						Home_household		No	No	No	No	No	No	No	No	No	No	No	No	No	No	No	No	No	No	No	No	No	No	No	No	No		Nasal_swab	PCR	Nagative for SARS COV 2	No	Serum			No
Other	Work place				15	Workplace		No	No	No	No	No	No	No	No	No	No	No	No	No	No	No	No	No	No	No	No	No	No	No	No	No				Nagative for SARS COV 2						Never_ill_not_a_case		40	Female	Addis ababa	no	no	no
Other	Work place dormitory	360	Workplace					No	No	No	No	No	No	No	No	No	No	No	No	No	No	No	No	No	No	No	No	No	No	No	No	No				Positive for SARS COV 2						Never_ill_not_a_case		24	Female	Addis ababa	no	no	no
Other	Work place dormitory	60	Workplace		30	Workplace		No	No	No	No	No	No	No	No	No	No	No	No	No	No	No	No	No	No	No	No	No	No	No	No	No				Nagative for SARS COV 2						Never_ill_not_a_case		29	Female	Addis ababa	no	no	no
Other	Nievemberhood					Other	In compound	No	No	No	No	No	No	Unkown	No	No	No	No	No	No	No	Unkown	No	No	No	No	No	No	No	No	No	No		Throat_swab	PCR	Nagative for SARS COV 2	No	Serum			No
Other	Nievemberhood					Other	In compound	No	No	No	No	No	No	No	No	No	No	No	No	No	No	No	No	No	No	No	No	No	No	No	No	No		Throat_swab	PCR	Nagative for SARS COV 2	No	Serum			No
Other	Nevemberhood					Other	In compound	No	No	No	No	No	No	No	No	No	No	No	No	No	No	No	No	No	No	No	No	No	No	No	No	No		Throat_swab	PCR	Nagative for SARS COV 2	No	Serum			No
HouseHold		1	Home_household		1	Home_household		No	No	No	No	No	No	No	No	No	No	No	No	No	No	No	No	No	No	No	No	No	No	No	No	No				Positive for SARS COV 2					No	Suspected_case		14	Female	Addis ababa	no	no	no
HouseHold		1	Home_household		1	Home_household		No	No	No	No	No	No	No	No	No	No	No	No	No	No	No	No	No	No	No	No	No	No	No	Unkown	No				Nagative for SARS COV 2	No				No	Suspected_case		21	Female	Addis ababa	no	no	no
HouseHold		1	Home_household		1	Home_household		No	No	No	No	No	No	No	No	No	No	No	No	No	No	No	No	No	No	No	No	No	No	No	No	No				Positive for SARS COV 2						Suspected_case		12	male	Addis ababa	no	no	no
Health_Worker						Hospital_health_care		No	No	No	No	No	No	No	No	No	No	No	No	No	No	No	No	No	No	No	No	No	No	No	No	No		Throat_swab	PCR	Nagative for SARS COV 2	No	Serum			No
Health_Worker						Hospital_health_care		No	No	No	No	No	No	No	No	No	No	No	No	No	No	No	No	No	No	No	No	No	No	No	No	No		Nasal_swab	PCR	Nagative for SARS COV 2	No	Serum			No
Health_Worker						Hospital_health_care		No	No	No	No	No	No	No	No	No	No	No	No	No	No	No	No	No	No	No	No	No	No	No	No	No		Nasal_swab	PCR	Nagative for SARS COV 2	No	Serum			No
Other	Work place					Workplace		No	No	No	No	No	No	No	No	No	No	No	No	No	No	No	No	No	No	No	No	No	No	No	No	No		Nasal_swab	PCR	Nagative for SARS COV 2	Yes				Yes			54	Female	Addis ababa	no	no	no
Other	Co-worker					Workplace		No	No	No	No	No	No	No	No	No	No	No	No	No	No	No	No	No	No	No	No	No	No	No	No	No		Nasal_swab	PCR	Positive for SARS COV 2	Yes	Serum			Yes			26	Female	Addis ababa	no	no	no
HouseHold						Workplace		No	No	No	No	No	No	No	No	No	No	No	No	No	No	No	No	No	No	No	No	No	No	No	No	No		Nasal_swab	PCR	Nagative for SARS COV 2	Yes	Serum			Yes			22	Female	Addis ababa	no	no	no
Other	Neighbor				5	Other	Neighbourhood	No	No	No	No	No	No	No	No	No	No	No	No	No	No	No	No	No	No	No	No	No	No	No	No	No		Nasal_swab		Nagative for SARS COV 2		Serum
HouseHold					60	Home_household		No	No	No	No	No	No	No	No	No	No	No	No	No	No	No	No	No	No	No	No	No	No	No	No	No		Nasal_swab		Positive for SARS COV 2		Serum
HouseHold					60	Home_household		No	No	No	No	No	No	No	No	No	No	No	No	No	No	No	No	No	No	No	No	No	No	No	No	No		Nasal_swab		Positive for SARS COV 2		Serum
HouseHold					60	Home_household		No	No	No	No	No	No	No	No	No	No	No	No	No	No	No	No	No	No	No	No	No	No	No	No	No		Throat_swab		Nagative for SARS COV 2		Serum
HouseHold					60	Home_household		No	No	No	No	No	No	No	No	No	No	No	No	No	No	No	No	No	No	No	No	No	No	No	No	No		Throat_swab		Nagative for SARS COV 2		Serum
HouseHold					60	Home_household		No	No	No	No	No	No	No	No	No	No	No	No	No	No	No	No	No	No	No	No	No	No	No	No	No		Throat_swab		Nagative for SARS COV 2		Serum
HouseHold					360	Home_household		No	No	No	No	No	No	No	No	No	No	No	No	No	No	No	No	No	No	No	No	No	No	No	No	No				Positive for SARS COV 2						Never_ill_not_a_case		39	Female	Addis ababa	no
HouseHold					300	Home_household		No	No	No	No	No	No	No	No	No	No	No	No	No	No	No	No	No	No	No	No	No	No	No	No	No				Nagative for SARS COV 2						Never_ill_not_a_case		16	Female	Addis ababa	no
Other	Work place				30	Workplace		No	No	No	No	No	No	No	No	No	No	No	No	No	No	No	No	No	No	No	No	No	No	No	No	No				Nagative for SARS COV 2						Never_ill_not_a_case		37	male	Addis ababa	no
HouseHold						Home_household		No	No	No	No	No	No	No	No	No	No	No	No	No	No	No	No	No	No	No	No	No	No	No	No	No		Nasopharyngeal_swab	PCR	Nagative for SARS COV 2		Serum						66	Female	Addis ababa	no
HouseHold						Home_household		No	No	No	No	No	No	No	No	No	No	No	No	No	No	No	No	No	No	No	No	No	No	No	No	No		Nasopharyngeal_swab	PCR	Nagative for SARS COV 2		Serum						74	male	Addis ababa	no
HouseHold						Home_household		No	No	No	No	No	No	No	No	No	No	No	No	No	No	No	No	No	No	No	No	No	No	No	No	No		Nasopharyngeal_swab	PCR	Nagative for SARS COV 2		Serum						33	Female	Addis ababa	no
HouseHold		20	Home_household					No	No	No	No	No	No	No	No	No	No	No	No	No	No	No	No	No	No	No	No	No	No	No	No	No		Throat_swab	PCR	Nagative for SARS COV 2	Yes	Serum			Yes	Never_ill_not_a_case		30	Female		no	no	no
HouseHold		20	Home_household					No	No	No	No	No	No	No	No	No	No	No	No	No	No	No	No	No	No	No	No	No	No	No	No	No		Throat_swab	PCR	Nagative for SARS COV 2	Yes	Serum			No	Never_ill_not_a_case		13	male		no
HouseHold		20	Home_household			Home_household		No	No	No	No	No	No	No	No	No	No	No	No	No	No	No	No	No	No	No	No	No	No	No	No	No		Throat_swab	PCR	Nagative for SARS COV 2	No	Serum			Yes	Never_ill_not_a_case		7	male		no
HouseHold			Home_household									No	No	No	No	No	No	No	No	No	No	No	No	No	No	No	No	No	No	No	No	No				Nagative for SARS COV 2		Other	Serum and swab test		Yes	Never_ill_not_a_case		28	male	Addis ababa	no	no	no
HouseHold												No	No	No	No	No	No	No	No	No	No	No	No	No	No	No	No	No	No	No	No	No				Positive for SARS COV 2		Other	Serum and swab test		Yes	Never_ill_not_a_case		26	Female		no	no	no
HouseHold			Home_household			Home_household						No	No	No	No	No	No	No	No	No	No	No	No	No	No	No	No	No	No	No	No	No				Nagative for SARS COV 2		Other	Serum and swab		Yes			48	Female	Addis ababa	no	no	no
HouseHold												No	No	No	No	No	No	No	No	No	No	No	No	No	No	No	No	No	No	No	No	No				Nagative for SARS COV 2		Other	Serum and swab test	NEGATIVE	Yes	Never_ill_not_a_case			male		no	no	no
HouseHold			Home_household			Home_household						No	No	No	No	No	No	No	No	No	No	No	No	No	No	No	No	No	No	No	No	No				Positive for SARS COV 2		Serum		POSITIVE	Yes	Confirmed_secondary_case		45	Female	Addis ababa	no	no	no
HouseHold			Home_household			Home_household						No	No	No	No	No	No	No	No	No	No	No	No	No	No	No	No	No	No	No	No	No				Nagative for SARS COV 2		Serum		POSITIVE	Yes	Confirmed_secondary_case		48	male	Addis ababa	no	no	no
HouseHold						Home_household		No	No	No	No	No	No	No	No	No	No	No	No	No	No	No	No	No	No	No	No	No	No	No	No	No		Nasal_swab	PCR	Positive for SARS COV 2	Yes	Serum			Yes			38	male	Addis ababa	no	no	no
HouseHold						Home_household		No	No	No	No	No	No	No	No	No	No	No	No	No	No	No	No	No	No	No	No	No	No	No	No	No		Throat_swab	PCR	Nagative for SARS COV 2	No	Serum			No
HouseHold						Home_household		No	No	No	No	No	No	No	No	No	No	No	No	No	No	No	No	No	No	No	No	No	No	No	No	No		Throat_swab	PCR	Nagative for SARS COV 2	No	Serum			No
HouseHold						Home_household		No	No	No	No	No	No	No	No	No	No	No	No	No	No	No	No	No	No	No	No	No	No	No	No	No		Throat_swab	PCR	Nagative for SARS COV 2	No	Serum			No
HouseHold						Home_household		No	No	No	No	No	No	No	No	No	No	No	No	No	No	No	No	No	No	No	No	No	No	No	No	No		Throat_swab	PCR	Nagative for SARS COV 2	No	Serum			No
HouseHold						Home_household		No	No	No	No	No	No	No	No	No	No	No	No	No	No	No	No	No	No	No	No	No	No	No	No	No		Throat_swab	PCR	Nagative for SARS COV 2	No	Serum			No
HouseHold						Home_household		No	No	No	No	No	No	No	No	No	No	No	No	No	No	No	No	No	No	No	No	No	No	No	No	No		Throat_swab	PCR	Nagative for SARS COV 2	No	Serum			No
HouseHold		1	Home_household		1	Home_household		No	No	No	No	No	No	No	No	No	No	No	No	No	No	No	No	No	No	No	No	No	No	No	No	No			PCR	Nagative for SARS COV 2								74	male	Addis ababa	no	no	no
HouseHold		1	Home_household		1	Home_household		No	No	No	No	No	No	No	No	No	No	No	No	No	No	No	No	No	No	No	No	No	No	No	No	No		Nasal_swab Other	PCR	Positive for SARS COV 2						Probable_case		37	Female	Addis ababa	no	no	no
HouseHold		1	Home_household		1	Home_household		No	No	No	No	No	No	No	No	No	No	No	No	No	No	No	No	No	No	No	No	No	No	No	No	No				Positive for SARS COV 2						Probable_case		34	male	Addis ababa	no	yes	no
HouseHold						Home_household		No	No	No	No	No	No	No	No	No	No	No	No	No	No	No	No	No	No	No	No	No	No	No	No	No		Nasal_swab	PCR	Positive for SARS COV 2	No	Serum			No
Other	Hotel					Other	Hotel	No	No	No	No	No	No	No	No	No	No	No	No	No	No	No	No	No	No	No	No	No	No	No	No	No		Throat_swab	PCR	Nagative for SARS COV 2	No	Serum			No
Other	Friendship					Other	Hotel	No	No	No	No	No	No	No	No	No	No	No	No	No	No	No	No	No	No	No	No	No	No	No	No	No		Throat_swab	PCR	Positive for SARS COV 2	No	Serum		POSITIVE	No	Confirmed_secondary_case			male	Addis ababa	no	no	no
HouseHold					5	Other	Neighborhood	No	No	No	No	No	No	No	No	No	No	No	No	No	No	No	No	No	No	No	No	No	No	No	No	No		Nasal_swab		Nagative for SARS COV 2		Serum
Other	Neighbor				5	Other	Neighborhood	No	No	No	No	No	No	No	No	No	No	No	No	No	No	No	No	No	No	No	No	No	No	No	No	No		Nasal_swab		Nagative for SARS COV 2		Serum
Other	Neighbor				5	Other	Neighborhood	No	No	No	No	No	No	No	No	No	No	No	No	No	No	No	No	No	No	No	No	No	No	No	No	No		Nasal_swab		Nagative for SARS COV 2		Serum
Other	Neighbor				5	Other	Neighborhood	No	No	No	No	No	No	No	No	No	No	No	No	No	No	No	No	No	No	No	No	No	No	No	No	No		Nasal_swab		Nagative for SARS COV 2		Serum
Other	Neighbor				5	Other	Neighborhood	No	No	No	No	No	No	No	No	No	No	No	No	No	No	No	No	No	No	No	No	No	No	No	No	No		Nasal_swab		Nagative for SARS COV 2		Serum
Other	Neighbor				5	Other	Neighborhood	No	No	No	No	No	No	No	No	No	No	No	No	No	No	No	No	No	No	No	No	No	No	No	No	No		Nasal_swab		Nagative for SARS COV 2		Serum
Other	Policeman					Workplace		No	No	No	No	No	No	No	No	No	No	No	No	No	No	No	No	No	No	No	No	No	No	No	No	No		Throat_swab	PCR	Nagative for SARS COV 2	No	Serum			No
Other	Policeman					Workplace		No	No	No	No	No	No	No	No	No	No	No	No	No	No	No	No	No	No	No	No	No	No	No	No	No		Nasal_swab	PCR	Nagative for SARS COV 2	No
Other	Policeman					Workplace		No	No	No	No	No	No	No	No	No	No	No	No	No	No	No	No	No	No	No	No	No	No	No	No	No		Throat_swab	PCR	Nagative for SARS COV 2	No	Serum			No
HouseHold		100	Home_household		100	Home_household		No	No	No	No	No	No	No	No	No	No	No	No	No	No	No	No	No	No	No	No	No	No	No	No	No				Positive for SARS COV 2						Never_ill_not_a_case
HouseHold		100	Home_household		100	Home_household		No	No	No	No	No	No	No	No	No	No	No	No	No	No	No	No	No	No	No	No	No	No	No	No	No				Nagative for SARS COV 2						Never_ill_not_a_case
HouseHold		100	Home_household		100	Home_household		No	No	No	No	No	No	No	No	No	No	No	No	No	No	No	No	No	No	No	No	No	No	No	No	No				Nagative for SARS COV 2						Never_ill_not_a_case
HouseHold			Home_household									No	No	No	No	No	No	No	No	No	No	No	No	No	No	No	No	No	No	No	No	No				Nagative for SARS COV 2		Other	Serum and swab	NEGATIVE	Yes	Never_ill_not_a_case			Female	Addis ababa	no	no	no
HouseHold			Home_household									No	No	No	No	No	No	No	No	No	No	No	No	No	No	No	No	No	No	No	No	No				Nagative for SARS COV 2		Other	Serum and swab	NEGATIVE	Yes	Never_ill_not_a_case			Female	Addis ababa	no	no	no
HouseHold			Home_household									No	No	No	No	No	No	No	No	No	No	No	No	No	No	No	No	No	No	No	No	No				Nagative for SARS COV 2		Other	Serum and swab	NEGATIVE	Yes	Never_ill_not_a_case			Female	Addis ababa	no	no	no
Other	Neighbour		Other	Neighborhood				No	No	No	No	No	No	No	No	No	No	No	No	No	No	No	No	No	No	No	No	No	No	No	No	Yes	First	Throat_swab	PCR	Nagative for SARS COV 2	Yes	Serum			Yes			23	Female	Addis ababa	no
HouseHold			Home_household					No	No	No	No	No	No	No	No	No	No	No	No	No	No	No	No	No	No	No	No	No	No	No	No	No		Throat_swab	PCR	Nagative for SARS COV 2	Yes	Serum			Yes			6	Female	Addis ababa	no
HouseHold			Home_household					No	No	No	No	No	No	No	No	No	No	No	No	No	No	No	No	No	No	No	No	No	No	No	No	No		Throat_swab	PCR	Positive for SARS COV 2	Yes	Serum			Yes	Never_ill_not_a_case		13	male	Addis ababa	no
HouseHold		100	Home_household		100	Home_household		No	No	No	No	No	No	No	No	No	No	No	No	No	No	No	No	No	No	No	No	No	No	No	No	No				Nagative for SARS COV 2						Never_ill_not_a_case
HouseHold		100	Home_household		100	Home_household		No	No	No	No	No	No	No	No	No	No	No	No	No	No	No	No	No	No	No	No	No	No	No	No	No				Nagative for SARS COV 2						Never_ill_not_a_case
HouseHold		100	Home_household		100	Home_household		No	No	No	No	No	No	No	No	No	No	No	No	No	No	No	No	No	No	No	No	No	No	No	No	No				Nagative for SARS COV 2						Never_ill_not_a_case
[truncated: 22 more columns]
